# Supplementary material for: Data on likelihood ratios of two-person DNA mixtures interpreted using semi- and fully continuous systems
Source: Data Brief. 2019 Sep 4;26:104455. doi: 10.1016/j.dib.2019.104455 (PMC6811899; doi:10.1016/j.dib.2019.104455)
Supplement: Multimedia component 1 [file mmc1.xlsx]

## Sheet: Non-zero H2 true STRmix LRs
MM_Stn1b_Sil	MM_Cdm2_Ext1_Org	MF_Cdm1_Ext1_Sil	MM_Stn1a_Sil	MM_Cdm1_Ext2_Org	MF_Stn2b_Org	MM_Swb1_Sil	MM_Cdm1_Ext1_Org	MM_Cdm2_Ext2_Org	MM_Stn1b_Org	MM_Swb3_Sil	MF_Cdm1_Ext2_Sil	MF_Cdm1_Ext2_Org	MM_Swb4_FTA	MF_Stn2a_Org	MF_Stn2c_Org
0.906286	0.456261	2.33945	3.29323	2.93517	2.72499	2.21343	2.86749	4.30492	0.893738	2.19645	1.49093	1.35398	-20.1047	-3.33218	-5.93567
0.847814	0.418536	2.02067	3.06229	2.79247	1.04821	2.09707	2.65824	3.49027	0.765408	2.11105	1.21704	0.664076		-3.53522
0.828628	0.415582	1.94165	2.84396	2.67015		1.96445	2.30548	3.06394	0.543946	1.91806	0.786347	0.258046		-4.39425
0.81062	0.399575	1.84079	2.8086	2.61773		1.86065	2.05496	2.2927	0.417863	1.56986	-0.000548213	-0.46407		-4.42512
0.804204	0.382006	1.62692	2.80489	2.44026		1.82521	1.92356	2.18478	0.242688	1.52475	-0.200533	-0.471914		-5.0421
0.794931	0.380853	1.53728	2.50229	2.3365		1.64334	1.48943	2.10673	-0.0661761	1.47806	-0.408378	-0.885543		-10.1792
0.791355	0.380202	1.49472	2.49055	2.21165		1.52183	1.39727	2.02781	-0.0959369	1.47501	-1.11859	-1.1239		-10.5926
0.753868	0.37927	-0.41612	2.31126	2.13481		1.4861	1.3203	1.96096	-0.544244	1.37585	-1.48769	-1.33921		-11.3605
0.75036	0.377765	-0.642755	2.30398	2.00084		1.42159	1.28069	1.90796	-0.624145	1.31527	-1.91048	-1.43593		-12.0947
0.749398	0.374802	-0.700943	2.28643	1.98369		1.42085	1.23726	1.77541	-0.632738	1.31425	-2.26109	-1.5056		-12.1969
0.748562	0.37376	-0.74259	2.26563	1.96457		1.38831	1.19831	1.72405	-0.796062	1.3091	-4.72152	-1.54804		-13.8944
0.74728	0.373094	-0.759695	2.17883	1.94913		1.34813	1.13568	1.6934	-0.809863	1.29905		-1.56101		-14.0558
0.746019	0.372032	-0.998403	2.15598	1.93937		1.33502	1.10132	1.61859	-0.817538	1.29278		-1.59284		-14.2256
0.734966	0.37079	-1.00811	2.13637	1.93339		1.33423	1.08829	1.54153	-0.898773	1.28627		-1.65379		-14.9895
0.734397	0.364347	-1.11805	2.13209	1.90244		1.31407	0.990319	1.47962	-0.927139	1.28585		-1.73855		-15.1845
0.717543	0.364054	-1.14134	2.12653	1.81415		1.30455	0.917357	1.44036	-1.08621	1.27818		-2.09603
0.717015	0.363493	-1.17846	2.12432	1.813		1.28817	0.588343	1.32857	-1.13934	1.25982		-2.2249
0.714887	0.36076	-1.24902	1.98987	1.8045		1.28526	0.572636	1.29336	-1.3372	1.24979		-2.44857
0.713065	0.35854	-1.25244	1.97628	1.76657		1.27255	0.553057	1.2865	-1.3695	1.24355		-2.49467
0.711243	0.358064	-1.27874	1.92115	1.75032		1.24986	0.451598	1.18735	-1.387	1.18911		-2.58701
0.708427	0.355763	-1.32317	1.91374	1.74136		1.24245	0.416297	1.15493	-1.41984	1.18906		-2.73361
0.707465	0.354016	-1.33227	1.90341	1.68933		1.24178	0.275672	1.14564	-1.42997	1.15473		-2.74547
0.706815	0.353856	-1.39154	1.85328	1.659		1.23946	0.195155	0.990044	-1.4711	1.13776		-2.78472
0.705541	0.353278	-1.41064	1.82892	1.64654		1.23313	0.191556	0.969864	-1.47599	1.1344		-2.84019
0.703926	0.346209	-1.43	1.79651	1.6221		1.22562	0.14549	0.903151	-1.52268	1.11857		-3.03082
0.702534	0.345074	-1.44595	1.74045	1.60327		1.22041	-0.0581875	0.847909	-1.57285	1.11518		-3.11202
0.697156	0.34463	-1.52019	1.7353	1.58904		1.21659	-0.103075	0.774053	-1.61567	1.09284		-3.11784
0.69579	0.343731	-1.56202	1.7082	1.51967		1.20788	-0.133615	0.757663	-1.63255	1.0923		-3.17065
0.69365	0.339685	-1.57797	1.69737	1.51155		1.19152	-0.198611	0.743138	-1.70865	1.08028		-3.31857
0.693256	0.334627	-1.58693	1.59245	1.48779		1.18983	-0.326526	0.726942	-1.72473	1.07628		-3.42322
0.692722	0.332871	-1.59724	1.58846	1.4871		1.1814	-0.495181	0.712481	-1.82127	1.07146		-3.45933
0.691007	0.331941	-1.61241	1.47923	1.47009		1.18095	-0.602346	0.675321	-1.90956	1.05574		-3.48097
0.686686	0.331737	-1.61472	1.45644	1.45118		1.16601	-0.640486	0.664699	-1.93557	1.04412		-3.54128
0.686636	0.330998	-1.62031	1.45491	1.40073		1.15059	-0.886446	0.661877	-1.98655	1.04412		-3.56696
0.684131	0.330681	-1.63925	1.44074	1.39648		1.11548	-0.965074	0.639283	-2.02559	1.03935		-3.60201
0.683127	0.330449	-1.64253	1.4141	1.39356		1.11323	-1.0372	0.633129	-2.12545	1.02964		-3.66845
0.683123	0.330149	-1.64383	1.41347	1.3818		1.10843	-1.04386	0.608663	-2.17423	1.02121		-3.71899
0.681523	0.32909	-1.662	1.41324	1.34809		1.09835	-1.0692	0.601419	-2.2126	1.01937		-3.72017
0.680951	0.328223	-1.67044	1.4065	1.33767		1.09306	-1.07077	0.57334	-2.22277	1.01378		-3.77997
0.680164	0.327672	-1.67723	1.38857	1.31511		1.0881	-1.11918	0.545154	-2.36906	1.00545		-4.05366
0.679086	0.327259	-1.67758	1.38431	1.31508		1.08633	-1.18497	0.544165	-2.45878	1.00217		-4.14406
0.678123	0.327173	-1.68721	1.37618	1.31158		1.07705	-1.23237	0.529227	-2.52095	1.00211		-4.21522
0.677353	0.325596	-1.70247	1.35306	1.29107		1.07101	-1.28136	0.51576	-2.53531	0.998679		-4.54182
0.674845	0.325294	-1.73115	1.28285	1.28149		1.06919	-1.33091	0.454169	-2.57942	0.9909		-4.61718
0.672374	0.32525	-1.74451	1.25704	1.27488		1.06127	-1.51778	0.427311	-2.60607	0.978466		-4.67445
0.672276	0.32227	-1.75028	1.25231	1.27324		1.05759	-1.66996	0.423151	-2.6296	0.964596		-4.69304
0.671608	0.322045	-1.75125	1.24794	1.2687		1.05548	-1.82323	0.383411	-2.63794	0.959472		-4.72777
0.669449	0.320099	-1.75601	1.24367	1.25263		1.05139	-1.82429	0.364581	-2.68216	0.958923		-5.14769
0.667381	0.318645	-1.792	1.23852	1.24331		1.04843	-1.90254	0.331712	-2.71174	0.955133		-5.21991
0.666072	0.318525	-1.81226	1.2292	1.23459		1.04501	-1.9755	0.309304	-2.71205	0.954546		-5.25324
0.663502	0.318072	-1.82416	1.19271	1.23259		1.04238	-2.11057	0.299649	-2.75347	0.951117		-5.28146
0.660821	0.318007	-1.84198	1.19069	1.22738		1.03926	-2.16444	0.289922	-2.75684	0.943778		-5.3082
0.659613	0.317997	-1.86641	1.1715	1.19465		1.02338	-2.21209	0.271539	-2.79134	0.942352		-5.39354
0.659547	0.317704	-1.90418	1.16146	1.17706		1.01857	-2.36518	0.270446	-2.83415	0.941251		-5.42921
0.659134	0.316971	-1.90768	1.14986	1.14136		1.00999	-2.41344	0.264577	-2.83942	0.930049		-5.45593
0.656841	0.31657	-1.91076	1.12613	1.13255		1.00942	-2.46305	0.183814	-2.85882	0.928249		-5.59094
0.656744	0.315049	-1.92978	1.06912	1.1221		0.981608	-2.46952	0.160189	-2.88555	0.918307		-5.61494
0.653858	0.314362	-1.93349	1.05203	1.09663		0.980909	-2.49612	0.120876	-2.89534	0.902202		-5.70858
0.650633	0.314333	-1.93608	1.04264	1.08839		0.958528	-2.58101	0.120659	-2.89978	0.902011		-5.75955
0.646823	0.313965	-1.9468	1.02825	1.08606		0.958425	-2.67554	0.0875958	-2.92872	0.899821		-6.04058
0.644622	0.313504	-1.95359	0.98857	1.07886		0.955133	-2.67644	0.0656266	-2.96656	0.893779		-6.08329
0.644184	0.313352	-1.96116	0.948829	1.05703		0.955012	-2.71007	0.0600451	-2.98684	0.88159		-6.16692
0.644054	0.311969	-1.97562	0.941771	1.0493		0.954307	-2.72152	0.0416617	-2.99489	0.869739		-6.19893
0.643866	0.311745	-1.98266	0.931362	1.04858		0.942402	-2.7358	0.0354903	-3.00108	0.866413		-6.20371
0.638985	0.311461	-1.99843	0.899622	1.03933		0.942229	-2.74441	-0.000581337	-3.01519	0.864826		-6.22637
0.635686	0.311228	-2.00097	0.892211	1.02439		0.940064	-2.77471	-0.00547889	-3.13311	0.863602		-6.38211
0.634783	0.310971	-2.02392	0.85002	1.01582		0.938642	-2.78612	-0.0178943	-3.17236	0.859518		-6.48478
0.634184	0.310404	-2.03186	0.765894	1.00551		0.937527	-2.80123	-0.0333637	-3.18403	0.85182		-6.55302
0.633898	0.310403	-2.04255	0.763684	1.00181		0.934779	-2.82097	-0.0667477	-3.28656	0.851663		-6.59962
0.633798	0.309886	-2.10679	0.716672	0.994549		0.918307	-2.82471	-0.0862195	-3.2916	0.843026		-6.63664
0.633532	0.309737	-2.11708	0.710903	0.988238		0.911231	-2.8625	-0.115479	-3.30792	0.836471		-6.68422
0.633229	0.30917	-2.12183	0.673051	0.972595		0.910787	-2.93612	-0.128244	-3.31026	0.833968		-6.6964
0.631967	0.308472	-2.12303	0.657756	0.972482		0.910619	-2.94238	-0.178204	-3.31356	0.832044		-6.73701
0.631923	0.305814	-2.12546	0.628796	0.960363		0.910446	-2.94674	-0.188246	-3.32156	0.831476		-6.76193
0.63145	0.305009	-2.14465	0.606681	0.953286		0.90583	-2.95721	-0.194852	-3.34648	0.8295		-6.77002
0.629893	0.30499	-2.17997	0.596177	0.950906		0.902809	-2.97848	-0.204438	-3.37846	0.829348		-6.90804
0.628818	0.304105	-2.19786	0.581858	0.947291		0.900009	-3.03385	-0.216443	-3.40961	0.82775		-6.99697
0.628122	0.303801	-2.21427	0.578494	0.934353		0.898147	-3.03688	-0.254405	-3.45843	0.814941		-7.18933
0.628056	0.303534	-2.22469	0.545813	0.928521		0.894133	-3.03708	-0.274839	-3.54609	0.814587		-7.33373
0.627013	0.303314	-2.23088	0.487121	0.923837		0.891711	-3.04673	-0.286416	-3.59106	0.811662		-7.39877
0.626118	0.303154	-2.2322	0.432803	0.907148		0.888044	-3.05027	-0.300155	-3.59205	0.809365		-7.55526
0.626107	0.302849	-2.23225	0.429098	0.903826		0.886122	-3.09404	-0.30019	-3.64373	0.804287		-7.58177
0.624757	0.302837	-2.23456	0.387515	0.882651		0.879418	-3.12423	-0.308812	-3.6542	0.801165		-7.60575
0.624382	0.302746	-2.25977	0.356908	0.868692		0.872456	-3.13159	-0.324153	-3.71565	0.800603		-7.61253
0.623684	0.302342	-2.27509	0.315657	0.867401		0.869213	-3.14671	-0.3312	-3.73987	0.800581		-7.61712
0.623579	0.302159	-2.29628	0.287632	0.864867		0.869126	-3.15772	-0.347838	-3.75542	0.797865		-7.95871
0.623254	0.302022	-2.30054	0.217472	0.863639		0.868876	-3.16336	-0.381924	-3.77252	0.797187		-8.17794
0.623195	0.302012	-2.31267	0.198705	0.850825		0.864013	-3.17701	-0.397264	-3.78081	0.794837		-8.29159
0.622714	0.30186	-2.34143	0.117884	0.841869		0.862022	-3.30472	-0.419905	-3.82569	0.793634		-8.4025
0.622187	0.301421	-2.35158	0.0517925	0.841524		0.847883	-3.3219	-0.424203	-3.83196	0.791998		-8.66498
0.61928	0.299376	-2.35712	0.0472666	0.834385		0.846182	-3.32215	-0.455057	-3.84412	0.79115		-8.66678
0.619003	0.297858	-2.3772	-0.00790472	0.832032		0.841317	-3.33128	-0.470291	-3.84699	0.790518		-8.77772
0.616712	0.297755	-2.38128	-0.0365461	0.820949		0.837674	-3.33602	-0.497125	-3.85202	0.788383		-8.83762
0.61377	0.297248	-2.38336	-0.047615	0.812393		0.814642	-3.35897	-0.509781	-3.86659	0.787045		-9.03594
0.60771	0.297079	-2.39522	-0.0765927	0.811753		0.812442	-3.37473	-0.535958	-3.88917	0.783114		-9.12139
0.606279	0.297008	-2.40244	-0.0987561	0.786118		0.810987	-3.37829	-0.554976	-3.89307	0.779546		-9.18891
0.605718	0.296988	-2.42048	-0.154585	0.774087		0.801886	-3.38386	-0.562748	-3.92747	0.776978		-9.61597
0.605617	0.296393	-2.42195	-0.172182	0.769128		0.798	-3.40306	-0.567881	-3.93975	0.776043		-9.86189
0.605475	0.296191	-2.43113	-0.226022	0.751186		0.795711	-3.42613	-0.570272	-3.95306	0.775871		-9.94067
0.605466	0.29614	-2.43702	-0.227923	0.743952		0.791233	-3.44756	-0.571937	-3.98715	0.772868		-10.0643
0.604622	0.294817	-2.44477	-0.364285	0.729608		0.788285	-3.49125	-0.571962	-4.05774	0.772653		-10.1726
0.602151	0.294534	-2.45242	-0.427625	0.722771		0.781602	-3.49834	-0.589099	-4.08015	0.770852		-10.1828
0.600902	0.294437	-2.46797	-0.472116	0.722425		0.779355	-3.50632	-0.600091	-4.10868	0.769624		-10.3056
0.597824	0.294406	-2.47562	-0.495689	0.703101		0.778534	-3.52041	-0.604558	-4.13698	0.767161		-10.3986
0.597613	0.294136	-2.47654	-0.596118	0.696583		0.772603	-3.54428	-0.617461	-4.1514	0.766506		-10.6172
0.597607	0.294091	-2.4809	-0.621112	0.686949		0.768969	-3.59276	-0.623553	-4.18829	0.761852		-10.6827
0.596649	0.293902	-2.48452	-0.709493	0.678525		0.762244	-3.5953	-0.628482	-4.19756	0.759225		-10.884
0.595783	0.291907	-2.4878	-0.999396	0.661036		0.760944	-3.60064	-0.662566	-4.22585	0.759167		-11.5139
0.595709	0.291829	-2.49025	-1.21975	0.658189		0.760709	-3.60499	-0.680785	-4.23846	0.758145		-11.9
0.595706	0.290887	-2.50841	-1.25859	0.653922		0.750329	-3.6167	-0.683284	-4.24079	0.746393
0.595251	0.290786	-2.51063	-1.28042	0.652755		0.74793	-3.64689	-0.685209	-4.28006	0.742214
0.59508	0.290621	-2.51147	-1.30511	0.64202		0.742984	-3.65232	-0.712278	-4.29774	0.739844
0.59508	0.290325	-2.5174	-1.32715	0.636098		0.742562	-3.67712	-0.744055	-4.30467	0.737168
0.590434	0.290126	-2.52738	-1.3379	0.634035		0.741066	-3.69155	-0.744229	-4.36299	0.733706
0.589947	0.290004	-2.53252	-1.36059	0.633454		0.736911	-3.72252	-0.778779	-4.37303	0.732656
0.588744	0.289968	-2.54296	-1.38116	0.631221		0.736143	-3.72329	-0.794769	-4.3753	0.729922
0.588706	0.289934	-2.55244	-1.41901	0.59876		0.734865	-3.72866	-0.796084	-4.40917	0.72916
0.588111	0.289582	-2.56036	-1.4593	0.597956		0.733518	-3.7333	-0.802467	-4.4233	0.726084
0.588101	0.289558	-2.58003	-1.48194	0.593005		0.732937	-3.75672	-0.803107	-4.42869	0.725246
0.58786	0.289124	-2.58041	-1.50694	0.572384		0.732128	-3.77597	-0.815369	-4.4415	0.724175
0.585784	0.28897	-2.59452	-1.55757	0.563077		0.729491	-3.79588	-0.818693	-4.44689	0.723531
0.585131	0.28885	-2.62943	-1.62098	0.558694		0.727822	-3.8506	-0.828144	-4.45447	0.720906
0.584699	0.288748	-2.64172	-1.62599	0.551785		0.72089	-3.86334	-0.832702	-4.47004	0.715295
0.583965	0.288458	-2.66048	-1.63576	0.546686		0.715374	-3.87095	-0.852266	-4.49487	0.710494
0.583796	0.288319	-2.66719	-1.63869	0.518371		0.713142	-3.887	-0.873149	-4.50096	0.710166
0.583788	0.288259	-2.6692	-1.65752	0.502617		0.712963	-3.89914	-0.874218	-4.59537	0.705584
0.583747	0.288204	-2.67688	-1.66121	0.492584		0.7099	-3.9023	-0.88045	-4.64371	0.704015
0.583615	0.287775	-2.68486	-1.6909	0.471912		0.707988	-3.91333	-0.889981	-4.65401	0.701809
0.582772	0.287505	-2.68503	-1.73884	0.468251		0.705352	-3.91577	-0.925771	-4.65493	0.698421
0.582648	0.287493	-2.69071	-1.76662	0.460799		0.703935	-3.92533	-0.952052	-4.67682	0.698151
0.58242	0.28729	-2.69646	-1.77428	0.448333		0.7033	-3.93348	-0.971523	-4.67922	0.697733
0.580983	0.287169	-2.70525	-1.79582	0.410331		0.69856	-3.94226	-0.990603	-4.71554	0.695989
0.57991	0.287103	-2.71121	-1.81322	0.408009		0.697822	-3.94916	-1.02513	-4.762	0.69366
0.578897	0.286669	-2.71953	-1.83944	0.403404		0.691989	-3.98018	-1.03434	-4.77343	0.692018
0.57873	0.286659	-2.72646	-1.87184	0.378824		0.68893	-4.00662	-1.03437	-4.7815	0.688201
0.578564	0.285123	-2.7265	-1.88983	0.378427		0.683557	-4.00803	-1.06785	-4.81152	0.687621
0.577783	0.284757	-2.73586	-1.90106	0.374994		0.683514	-4.03535	-1.07168	-4.82046	0.685414
0.577477	0.283848	-2.75398	-1.91999	0.344098		0.670252	-4.0363	-1.10874	-4.82183	0.683821
0.577295	0.283511	-2.77111	-1.93005	0.335808		0.665716	-4.04214	-1.13943	-4.84476	0.68308
0.57705	0.283458	-2.78454	-1.96782	0.333469		0.660257	-4.08644	-1.14751	-4.88689	0.679675
0.576373	0.282796	-2.79593	-1.9979	0.306902		0.655769	-4.09018	-1.16969	-4.88733	0.678606
0.576054	0.282683	-2.82723	-2.02733	0.299455		0.65553	-4.11695	-1.20916	-4.9199	0.675581
0.575918	0.282388	-2.83519	-2.05438	0.298983		0.654296	-4.12041	-1.23701	-4.92152	0.675187
0.573799	0.282341	-2.86573	-2.05821	0.29351		0.653695	-4.13943	-1.298	-4.96727	0.672477
0.573796	0.281921	-2.88538	-2.06783	0.28733		0.651627	-4.19646	-1.30078	-4.97723	0.670297
0.573029	0.28186	-2.89264	-2.09113	0.285922		0.647834	-4.20031	-1.30941	-4.97735	0.666416
0.572939	0.281444	-2.90507	-2.09334	0.277526		0.642798	-4.2204	-1.35346	-4.98286	0.665585
0.571926	0.280757	-2.91746	-2.16387	0.26833		0.641807	-4.24946	-1.36081	-5.02038	0.662914
0.571793	0.280469	-2.92703	-2.17846	0.265086		0.640458	-4.25023	-1.37789	-5.03342	0.661968
0.571372	0.280086	-2.94209	-2.17928	0.263641		0.637709	-4.2717	-1.38931	-5.04633	0.653918
0.571095	0.279924	-2.94947	-2.17933	0.261781		0.636693	-4.29057	-1.39163	-5.04924	0.651797
0.571074	0.279725	-2.96703	-2.18869	0.260859		0.636475	-4.3097	-1.40907	-5.06661	0.650879
0.570348	0.279505	-2.99299	-2.21272	0.259316		0.634374	-4.34836	-1.41394	-5.08735	0.647997
0.570185	0.279335	-3.01289	-2.21354	0.256998		0.634107	-4.37123	-1.41817	-5.1089	0.640908
0.569983	0.278821	-3.06467	-2.23646	0.249614		0.632926	-4.37297	-1.42845	-5.13231	0.639681
0.569737	0.278419	-3.06544	-2.25914	0.243016		0.619447	-4.37848	-1.44552	-5.14433	0.639262
0.569016	0.278044	-3.1218	-2.2592	0.235122		0.618696	-4.38269	-1.44626	-5.17184	0.638727
0.568863	0.277309	-3.12843	-2.27147	0.221847		0.613405	-4.38474	-1.51693	-5.17566	0.638511
0.568628	0.277007	-3.13185	-2.29096	0.215737		0.610653	-4.39666	-1.52134	-5.22324	0.63705
0.568487	0.276526	-3.13633	-2.29343	0.196651		0.608481	-4.39673	-1.5303	-5.23014	0.636932
0.568372	0.275183	-3.14668	-2.31159	0.195882		0.600604	-4.41077	-1.53431	-5.25398	0.63642
0.568336	0.275048	-3.15223	-2.31786	0.187538		0.598405	-4.42697	-1.56428	-5.26088	0.632906
0.567293	0.274781	-3.15938	-2.34097	0.183523		0.594849	-4.44259	-1.58067	-5.29269	0.631257
0.566325	0.274443	-3.18401	-2.34173	0.180843		0.594336	-4.46789	-1.67645	-5.29669	0.630731
0.565849	0.274028	-3.18978	-2.34943	0.163737		0.593946	-4.47135	-1.68405	-5.31149	0.628652
0.564643	0.27377	-3.21795	-2.36217	0.160173		0.593049	-4.55377	-1.68854	-5.44023	0.628221
0.563783	0.273752	-3.27213	-2.37394	0.152632		0.589228	-4.59075	-1.71955	-5.44393	0.627791
0.563038	0.273576	-3.28181	-2.37694	0.110966		0.587591	-4.62321	-1.72224	-5.44718	0.62757
0.562428	0.273571	-3.29671	-2.37705	0.102538		0.586244	-4.62468	-1.72228	-5.51421	0.624843
0.561716	0.273418	-3.33068	-2.42066	0.10057		0.585979	-4.62745	-1.73161	-5.51941	0.624423
0.561218	0.272894	-3.33483	-2.42149	0.080256		0.585085	-4.64473	-1.77333	-5.54531	0.624395
0.560294	0.272803	-3.35284	-2.42691	0.0800357		0.584642	-4.66853	-1.78522	-5.55346	0.624206
0.559617	0.272669	-3.35696	-2.46143	0.0736891		0.580949	-4.69386	-1.79876	-5.58253	0.623004
0.558683	0.272603	-3.36397	-2.46249	0.0533773		0.580258	-4.70833	-1.79924	-5.60126	0.622477
0.558277	0.27255	-3.3972	-2.46718	0.0506146		0.577605	-4.72612	-1.80693	-5.60752	0.622456
0.558265	0.272512	-3.41152	-2.46994	0.0477908		0.57431	-4.74281	-1.83488	-5.61272	0.620468
0.558234	0.272087	-3.42193	-2.47042	0.0334585		0.572486	-4.75081	-1.84313	-5.63479	0.61588
0.557661	0.271594	-3.4411	-2.49385	0.0195762		0.571433	-4.75648	-1.84557	-5.63942	0.610496
0.556395	0.270432	-3.4666	-2.5076	0.0128139		0.567436	-4.78487	-1.87732	-5.65584	0.6078
0.55588	0.269984	-3.48303	-2.50802	0.0102926		0.566912	-4.79746	-1.91057	-5.65692	0.607532
0.555085	0.269159	-3.52271	-2.51212	-0.0162448		0.565684	-4.81775	-1.92215	-5.65812	0.605083
0.554975	0.268855	-3.53743	-2.51442	-0.0656321		0.563566	-4.8324	-1.94718	-5.65987	0.602826
0.554966	0.268554	-3.54542	-2.51511	-0.0737639		0.559557	-4.83763	-1.99465	-5.66913	0.601727
0.554955	0.267904	-3.57203	-2.5349	-0.0763893		0.55797	-4.84751	-1.99554	-5.66922	0.600412
0.554764	0.267499	-3.58666	-2.53728	-0.0972198		0.556412	-4.91206	-2.0652	-5.68739	0.599898
0.554619	0.267059	-3.59433	-2.54093	-0.0984951		0.552773	-4.92567	-2.08948	-5.71711	0.599571
0.554459	0.267028	-3.61823	-2.54408	-0.12705		0.551163	-4.93052	-2.10606	-5.73292	0.596606
0.554222	0.266203	-3.62152	-2.54533	-0.148625		0.548917	-4.97584	-2.10925	-5.7537	0.590634
0.553562	0.266141	-3.6222	-2.55491	-0.184006		0.547974	-4.98903	-2.11705	-5.80596	0.589392
0.553459	0.266134	-3.62657	-2.55695	-0.198804		0.547495	-4.9957	-2.14421	-5.8202	0.58805
0.553146	0.265916	-3.63194	-2.56636	-0.213438		0.545473	-5.02036	-2.1737	-5.82163	0.587931
0.553088	0.265563	-3.64265	-2.56749	-0.226744		0.544469	-5.03707	-2.19993	-5.82344	0.587225
0.552929	0.265352	-3.64519	-2.5698	-0.250365		0.543979	-5.0445	-2.19996	-5.84305	0.586188
0.552728	0.264823	-3.65654	-2.57208	-0.280674		0.542774	-5.06117	-2.20894	-5.84563	0.580397
0.551913	0.263653	-3.66921	-2.57308	-0.288865		0.542594	-5.11266	-2.22254	-5.85796	0.579952
0.551888	0.263629	-3.67567	-2.57662	-0.290612		0.541262	-5.11407	-2.24812	-5.86784	0.579302
0.551847	0.263486	-3.6812	-2.5796	-0.299881		0.54124	-5.14754	-2.3284	-5.87963	0.578785
0.551843	0.263085	-3.68761	-2.58414	-0.312664		0.541018	-5.16574	-2.36241	-5.88127	0.577864
0.551136	0.263079	-3.71652	-2.58524	-0.326267		0.539471	-5.21316	-2.3988	-5.91162	0.576891
0.550891	0.263057	-3.74373	-2.59284	-0.327443		0.539257	-5.21605	-2.42017	-5.91205	0.576038
0.55086	0.262742	-3.74963	-2.59585	-0.334448		0.538778	-5.24392	-2.48258	-5.95581	0.575711
0.55035	0.262621	-3.82391	-2.5994	-0.341447		0.535728	-5.28007	-2.49872	-5.98012	0.575062
0.549347	0.26244	-3.83096	-2.61785	-0.364238		0.534654	-5.31823	-2.5054	-5.98041	0.574562
0.549304	0.262435	-3.89595	-2.62396	-0.370512		0.534176	-5.37686	-2.51481	-5.98827	0.57423
0.54915	0.262219	-3.90105	-2.63125	-0.371436		0.532674	-5.54011	-2.55659	-5.99284	0.573796
0.548514	0.262122	-3.94182	-2.63228	-0.40793		0.529164	-5.56465	-2.63648	-6.02636	0.573366
0.548231	0.261918	-4.02534	-2.63913	-0.40998		0.527633	-5.58769	-2.69935	-6.03308	0.571802
0.548168	0.261546	-4.17205	-2.64448	-0.41472		0.527197	-5.60476	-2.70984	-6.08463	0.571068
0.546217	0.26139	-4.18014	-2.65871	-0.431599		0.526897	-5.64714	-2.71211	-6.10693	0.568967
0.546109	0.260867	-4.22045	-2.65922	-0.436581		0.520527	-5.70416	-2.71793	-6.13589	0.565896
0.545619	0.260685	-4.29098	-2.66381	-0.445508		0.519578	-5.70708	-2.7352	-6.14239	0.564068
0.545541	0.260638	-4.3231	-2.66454	-0.446918		0.517732	-5.74844	-2.73814	-6.14414	0.563097
0.545248	0.260613	-4.39524	-2.677	-0.452395		0.517517	-5.7573	-2.76561	-6.17417	0.562215
0.545086	0.260396	-4.49801	-2.67819	-0.454947		0.516889	-5.81843	-2.8421	-6.2055	0.560216
0.544845	0.260332	-4.54908	-2.68003	-0.472944		0.516646	-5.90545	-2.86246	-6.23227	0.557554
0.544615	0.260125	-4.61527	-2.68624	-0.492418		0.516406	-5.91392	-2.86917	-6.23862	0.550629
0.544604	0.260115	-4.77846	-2.69537	-0.495771		0.515893	-5.93279	-2.89592	-6.25177	0.549434
0.542255	0.259802	-4.88822	-2.69556	-0.503723		0.513233	-5.93286	-2.89962	-6.25586	0.54882
0.54206	0.259692	-4.93936	-2.69661	-0.547555		0.511523	-5.93907	-2.91003	-6.27233	0.546465
0.541553	0.259362	-4.97141	-2.7013	-0.561002		0.511387	-5.97067	-2.92841	-6.28287	0.54552
0.54093	0.259337	-5.02907	-2.70913	-0.573376		0.510704	-6.03433	-2.96084	-6.30034	0.544489
0.540661	0.25907	-5.08691	-2.71701	-0.578001		0.509843	-6.16817	-2.97304	-6.30645	0.533182
0.54033	0.259026	-5.10663	-2.72272	-0.585151		0.507607	-6.21769	-3.00382	-6.32648	0.532496
0.540233	0.258891	-5.1391	-2.72813	-0.591103		0.50645	-6.39804	-3.03141	-6.35176	0.53111
0.540155	0.258615	-5.14913	-2.73434	-0.624464		0.503326	-6.41996	-3.03694	-6.3589	0.528609
0.540007	0.258379	-5.15497	-2.74935	-0.633399		0.502924	-6.5929	-3.0401	-6.36297	0.522153
0.539858	0.258367	-5.19387	-2.74985	-0.635965		0.499567	-7.17858	-3.09589	-6.36402	0.521374
0.539828	0.25817	-5.19724	-2.75225	-0.667425		0.499454	-7.77834	-3.09985	-6.36767	0.517994
0.539646	0.257672	-5.24731	-2.76942	-0.67109		0.496328		-3.12397	-6.39553	0.516944
0.539623	0.257328	-5.31819	-2.76995	-0.703624		0.496001		-3.1566	-6.43004	0.512851
0.539162	0.257132	-5.33738	-2.77072	-0.722667		0.494424		-3.15964	-6.44899	0.511327
0.538985	0.257114	-5.34542	-2.77294	-0.725369		0.494099		-3.16448	-6.47498	0.51103
0.537868	0.25679	-5.39527	-2.7753	-0.741691		0.491826		-3.1791	-6.47814	0.509073
0.537628	0.256456	-5.42923	-2.77875	-0.743281		0.491384		-3.21994	-6.48116	0.508107
0.536682	0.25635	-5.43979	-2.78124	-0.75945		0.490085		-3.22635	-6.49755	0.506805
0.53644	0.255999	-5.44264	-2.79911	-0.76169		0.488677		-3.23144	-6.49916	0.506101
0.536297	0.255915	-5.45297	-2.80924	-0.770034		0.487068		-3.23928	-6.502	0.504557
0.535679	0.255858	-5.45388	-2.80975	-0.771078		0.483892		-3.24467	-6.50788	0.504195
0.535399	0.255836	-5.45625	-2.81577	-0.773388		0.48355		-3.26196	-6.51118	0.503099
0.535283	0.255781	-5.45838	-2.81937	-0.775573		0.483374		-3.27883	-6.5189	0.501516
0.535214	0.255658	-5.46218	-2.82142	-0.781296		0.481745		-3.28883	-6.52438	0.50142
0.534636	0.255587	-5.47816	-2.83821	-0.785778		0.479512		-3.32699	-6.56993	0.500759
0.534233	0.255317	-5.48057	-2.84227	-0.786099		0.477895		-3.37583	-6.57666	0.500176
0.534081	0.255144	-5.48827	-2.84995	-0.791999		0.477735		-3.38367	-6.57735	0.50007
0.53281	0.254978	-5.48857	-2.85079	-0.798895		0.475996		-3.3871	-6.5794	0.499755
0.532725	0.254937	-5.49048	-2.85418	-0.799856		0.475594		-3.39115	-6.58864	0.497374
0.532544	0.254685	-5.49404	-2.86098	-0.822694		0.471904		-3.43923	-6.59265	0.49542
0.532343	0.254681	-5.50008	-2.86185	-0.830732		0.471729		-3.44151	-6.59402	0.495043
0.532023	0.254548	-5.50078	-2.8668	-0.852094		0.469292		-3.46061	-6.59956	0.494326
0.53168	0.25434	-5.50297	-2.86731	-0.8645		0.469124		-3.48477	-6.5998	0.493399
0.531478	0.254324	-5.50339	-2.88333	-0.870018		0.467459		-3.51566	-6.61937	0.491971
0.531318	0.254227	-5.50399	-2.88345	-0.874452		0.466041		-3.57802	-6.62675	0.491344
0.530921	0.25395	-5.51129	-2.88427	-0.903252		0.464189		-3.57988	-6.63209	0.486682
0.530793	0.253899	-5.5183	-2.89055	-0.905005		0.46398		-3.58228	-6.6588	0.483105
0.530345	0.253808	-5.52021	-2.89152	-0.914281		0.462388		-3.58378	-6.7066	0.482018
0.530239	0.253774	-5.52111	-2.89234	-0.92324		0.461448		-3.58833	-6.70836	0.480551
0.529611	0.25354	-5.5356	-2.8929	-0.940106		0.460261		-3.59371	-6.70854	0.479624
0.529532	0.253219	-5.54061	-2.89904	-0.944333		0.455875		-3.6864	-6.71975	0.478732
0.529171	0.253186	-5.54466	-2.8997	-0.945156		0.455178		-3.71942	-6.72572	0.477324
0.529074	0.252796	-5.54947	-2.91335	-0.958037		0.454258		-3.74625	-6.74216	0.47668
0.528571	0.252749	-5.56886	-2.93809	-0.966689		0.453936		-3.75522	-6.75106	0.476386
0.528292	0.252264	-5.5722	-2.94351	-0.968251		0.45377		-3.78566	-6.75242	0.476346
0.528132	0.251264	-5.58389	-2.95392	-0.969243		0.45294		-3.81294	-6.75527	0.472364
0.525902	0.251229	-5.62629	-2.95411	-0.969948		0.450636		-3.82454	-6.75685	0.471128
0.525712	0.250733	-5.62897	-2.97638	-0.973523		0.450412		-3.82577	-6.76566	0.471118
0.525681	0.250655	-5.63733	-2.98036	-0.974381		0.450141		-3.82947	-6.76922	0.468937
0.525617	0.250554	-5.65007	-2.98043	-0.995055		0.44885		-3.83841	-6.78897	0.467798
0.525463	0.250469	-5.65289	-2.98142	-1.00424		0.448659		-3.84399	-6.7927	0.46669
0.524754	0.250417	-5.65695	-2.98474	-1.0077		0.447694		-3.84841	-6.80289	0.46608
0.523886	0.249747	-5.65883	-3.00257	-1.0301		0.447232		-3.86918	-6.80847	0.464212
0.523075	0.249716	-5.65971	-3.00887	-1.03652		0.445592		-3.88223	-6.83156	0.461393
0.522747	0.249553	-5.66179	-3.01072	-1.03732		0.44435		-3.91177	-6.83746	0.459923
0.521902	0.249352	-5.6621	-3.01115	-1.04125		0.442765		-3.91843	-6.83789	0.459741
0.521607	0.249324	-5.67466	-3.02818	-1.05136		0.436002		-3.92206	-6.83969	0.457022
0.521156	0.249256	-5.68143	-3.04381	-1.05547		0.433356		-3.9311	-6.8499	0.456554
0.521116	0.249068	-5.69963	-3.04618	-1.06617		0.430981		-3.94029	-6.85979	0.454886
0.520386	0.248841	-5.71972	-3.04744	-1.07122		0.430747		-3.95501	-6.861	0.454191
0.5203	0.24815	-5.72073	-3.04898	-1.07172		0.430329		-3.96417	-6.89178	0.451054
0.520297	0.248091	-5.72154	-3.05135	-1.07307		0.42953		-3.96812	-6.93156	0.450988
0.520134	0.24803	-5.72755	-3.06905	-1.07569		0.427888		-3.98206	-6.94596	0.450703
0.519651	0.248005	-5.74813	-3.07874	-1.08357		0.42431		-3.98417	-6.96632	0.449849
0.51911	0.247919	-5.7483	-3.08783	-1.0919		0.424243		-3.99652	-6.99034	0.44903
0.518925	0.247603	-5.75237	-3.09465	-1.12257		0.423686		-4.01089	-6.99456	0.448649
0.518727	0.247549	-5.75539	-3.0953	-1.15033		0.414193		-4.02187	-7.04032	0.448542
0.51853	0.246934	-5.75644	-3.09565	-1.1537		0.413692		-4.02482	-7.04729	0.446959
0.517958	0.246751	-5.75973	-3.10799	-1.17782		0.412464		-4.03677	-7.04879	0.445769
0.517849	0.246704	-5.76581	-3.10951	-1.21413		0.411935		-4.03782	-7.05514	0.443182
0.517125	0.246447	-5.77825	-3.11209	-1.2195		0.411291		-4.04237	-7.05601	0.441802
0.516406	0.246222	-5.78137	-3.11779	-1.22901		0.408594		-4.04659	-7.05604	0.441703
0.515883	0.245996	-5.78344	-3.12249	-1.23039		0.40688		-4.06111	-7.09725	0.440546
0.51577	0.245992	-5.79012	-3.12477	-1.24262		0.403204		-4.06923	-7.12161	0.440156
0.515196	0.245901	-5.79683	-3.12615	-1.25081		0.400871		-4.06938	-7.12362	0.439079
0.515145	0.245877	-5.81664	-3.12876	-1.25686		0.400617		-4.08868	-7.12406	0.438019
0.514989	0.245639	-5.8277	-3.13143	-1.2622		0.399675		-4.09073	-7.13205	0.437941
0.514206	0.245623	-5.82866	-3.13913	-1.26696		0.398415		-4.09196	-7.13692	0.437776
0.514086	0.245551	-5.83003	-3.14614	-1.28131		0.397712		-4.10484	-7.14478	0.437676
0.514007	0.245239	-5.83697	-3.14688	-1.28596		0.397083		-4.12361	-7.14684	0.436987
0.513643	0.245101	-5.84619	-3.15191	-1.29268		0.394286		-4.13117	-7.18236	0.436043
0.513587	0.245066	-5.85096	-3.15318	-1.30469		0.391458		-4.14469	-7.2059	0.433519
0.513353	0.245056	-5.85278	-3.15414	-1.30601		0.389095		-4.14515	-7.21706	0.433425
0.512396	0.244866	-5.85554	-3.16174	-1.33534		0.387284		-4.14591	-7.23698	0.43315
0.512395	0.244865	-5.86107	-3.17007	-1.34913		0.386789		-4.17042	-7.2525	0.431345
0.5122	0.244496	-5.87419	-3.17612	-1.34971		0.38621		-4.1733	-7.27491	0.429921
0.512045	0.244193	-5.89134	-3.17683	-1.35307		0.384763		-4.18132	-7.31576	0.429914
0.510982	0.243903	-5.9063	-3.17747	-1.3623		0.382982		-4.18189	-7.31901	0.429144
0.510598	0.243457	-5.90853	-3.19572	-1.36653		0.381813		-4.18469	-7.36032	0.426222
0.510548	0.243125	-5.91224	-3.19904	-1.36808		0.379071		-4.18859	-7.37283	0.424865
0.510316	0.242919	-5.91681	-3.19932	-1.39112		0.375157		-4.20241	-7.40175	0.419087
0.510249	0.242744	-5.92165	-3.19952	-1.39919		0.375013		-4.2202	-7.41361	0.41495
0.509988	0.242268	-5.92328	-3.20258	-1.40182		0.371571		-4.23061	-7.41874	0.411876
0.509447	0.241994	-5.92342	-3.2074	-1.42254		0.368736		-4.24532	-7.4208	0.411684
0.509102	0.24191	-5.9316	-3.20945	-1.43179		0.366216		-4.25332	-7.4224	0.411003
0.509023	0.241904	-5.94084	-3.2226	-1.43438		0.363732		-4.25683	-7.43802	0.409689
0.508808	0.241706	-5.94459	-3.22384	-1.45112		0.363405		-4.25785	-7.4576	0.409425
0.508614	0.241412	-5.9467	-3.22713	-1.45934		0.362621		-4.26164	-7.4692	0.408862
0.508057	0.241145	-5.95294	-3.22983	-1.46251		0.361057		-4.26165	-7.48693	0.408406
0.508002	0.241142	-5.95549	-3.23376	-1.46362		0.35913		-4.2617	-7.48986	0.408057
0.507893	0.240998	-5.96123	-3.25731	-1.46411		0.358004		-4.26434	-7.4952	0.40749
0.50785	0.240182	-5.9639	-3.26283	-1.48123		0.356141		-4.26854	-7.49658	0.407419
0.5077	0.240161	-5.96681	-3.26864	-1.48716		0.355288		-4.28568	-7.49874	0.407132
0.507526	0.239748	-5.96738	-3.27373	-1.48933		0.34634		-4.28881	-7.50009	0.406266
0.507266	0.239712	-5.97531	-3.29251	-1.50432		0.342183		-4.29562	-7.5134	0.406007
0.507016	0.239621	-5.97566	-3.29494	-1.51263		0.341661		-4.32778	-7.51996	0.402388
0.506728	0.239353	-5.97929	-3.29755	-1.52075		0.341232		-4.33118	-7.53908	0.40237
0.506617	0.239269	-5.97949	-3.2984	-1.52241		0.339687		-4.33955	-7.55175	0.401871
0.506426	0.239218	-5.99164	-3.30416	-1.54792		0.338337		-4.35239	-7.56509	0.400012
0.506336	0.239171	-6.00054	-3.30642	-1.54895		0.336893		-4.35381	-7.57979	0.398633
0.506322	0.238903	-6.00431	-3.30969	-1.55483		0.33572		-4.35848	-7.59244	0.396211
0.506274	0.238848	-6.00848	-3.31237	-1.56158		0.334713		-4.37562	-7.62048	0.395212
0.506249	0.23878	-6.01965	-3.31435	-1.56882		0.33465		-4.40449	-7.62171	0.394849
0.504722	0.238729	-6.02337	-3.32218	-1.57006		0.334315		-4.41268	-7.62476	0.393102
0.504689	0.238663	-6.02565	-3.32499	-1.57049		0.333226		-4.41782	-7.65713	0.392469
0.504381	0.238402	-6.02593	-3.34278	-1.57091		0.331728		-4.42215	-7.65956	0.390751
0.504241	0.238306	-6.03071	-3.34819	-1.57117		0.331495		-4.43628	-7.6811	0.390231
0.504136	0.238236	-6.03194	-3.34835	-1.57185		0.331274		-4.4441	-7.6853	0.38994
0.503999	0.238117	-6.04821	-3.34937	-1.60375		0.331016		-4.45649	-7.69454	0.387163
0.503638	0.238045	-6.04895	-3.35257	-1.6051		0.32569		-4.45676	-7.70516	0.38551
0.503317	0.23799	-6.0492	-3.35284	-1.60691		0.324321		-4.45819	-7.71563	0.384641
0.503115	0.237921	-6.05478	-3.35577	-1.6142		0.3231		-4.46278	-7.72052	0.382675
0.502849	0.237772	-6.05801	-3.35764	-1.62861		0.322014		-4.46415	-7.73036	0.380894
0.502845	0.237513	-6.0645	-3.36236	-1.63606		0.321477		-4.4643	-7.73246	0.380279
0.502241	0.236965	-6.06721	-3.36341	-1.65204		0.321195		-4.46834	-7.75117	0.379722
0.502173	0.236935	-6.07246	-3.36831	-1.65539		0.321086		-4.47314	-7.75395	0.377489
0.502043	0.236932	-6.07313	-3.3713	-1.66061		0.319309		-4.47423	-7.76325	0.374941
0.501609	0.236785	-6.08305	-3.37834	-1.67513		0.317714		-4.47838	-7.78163	0.37482
0.501124	0.236478	-6.08428	-3.39104	-1.67691		0.317688		-4.4845	-7.78297	0.374631
0.501086	0.236381	-6.0915	-3.39339	-1.69139		0.3176		-4.48643	-7.78441	0.373109
0.500437	0.236341	-6.09417	-3.41095	-1.69634		0.317432		-4.49188	-7.7891	0.372895
0.500393	0.236276	-6.09791	-3.41531	-1.70235		0.31585		-4.49303	-7.80472	0.37269
0.500063	0.234959	-6.09806	-3.41835	-1.7049		0.315523		-4.49703	-7.81421	0.37214
0.499362	0.234795	-6.09953	-3.41852	-1.70801		0.315118		-4.49904	-7.81452	0.371251
0.499355	0.234637	-6.105	-3.42134	-1.76462		0.312414		-4.49918	-7.8188	0.370249
0.499271	0.234266	-6.11407	-3.42237	-1.76484		0.312289		-4.49969	-7.8505	0.370241
0.499208	0.234119	-6.11831	-3.43034	-1.7696		0.311493		-4.5004	-7.86218	0.369746
0.499088	0.234105	-6.11904	-3.44292	-1.77643		0.310886		-4.50253	-7.89558	0.365967
0.498773	0.234033	-6.13206	-3.44463	-1.77826		0.310023		-4.50289	-7.89788	0.365166
0.498747	0.233607	-6.13433	-3.44666	-1.78286		0.308899		-4.50629	-7.91301	0.364873
0.498096	0.233391	-6.14174	-3.45267	-1.79711		0.308399		-4.51346	-7.91326	0.362839
0.497073	0.233359	-6.14181	-3.46065	-1.8027		0.307531		-4.51409	-7.93459	0.361568
0.496354	0.233289	-6.14601	-3.4709	-1.8167		0.30711		-4.51537	-7.94686	0.361504
0.496184	0.233107	-6.14716	-3.47119	-1.82074		0.304076		-4.53587	-7.95248	0.359143
0.496021	0.233043	-6.15615	-3.47774	-1.82311		0.300511		-4.54006	-7.97451	0.357866
0.495835	0.232981	-6.1563	-3.47821	-1.8258		0.300019		-4.54692	-7.97478	0.355122
0.49579	0.232948	-6.16913	-3.48217	-1.84318		0.298853		-4.56404	-7.97864	0.354639
0.495249	0.232922	-6.17005	-3.49068	-1.85508		0.298129		-4.5697	-7.98408	0.354601
0.494631	0.232394	-6.17633	-3.50007	-1.8582		0.297984		-4.57003	-7.99349	0.354325
0.494463	0.232356	-6.17999	-3.50514	-1.86101		0.297331		-4.57286	-8.00558	0.353944
0.493967	0.232291	-6.18298	-3.50595	-1.86559		0.295096		-4.57585	-8.04605	0.353888
0.493776	0.232216	-6.18819	-3.50711	-1.86786		0.294693		-4.57627	-8.05829	0.352625
0.49375	0.232145	-6.19844	-3.51849	-1.8844		0.29402		-4.5786	-8.076	0.352001
0.492641	0.231904	-6.19989	-3.519	-1.88899		0.291714		-4.59436	-8.07785	0.350369
0.492262	0.231791	-6.20495	-3.52107	-1.90403		0.291372		-4.5996	-8.09006	0.349013
0.49217	0.231339	-6.21331	-3.53022	-1.91258		0.290707		-4.61923	-8.16778	0.348414
0.492053	0.231305	-6.21541	-3.53364	-1.92984		0.290014		-4.64785	-8.20228	0.34835
0.491842	0.231175	-6.21873	-3.54004	-1.9299		0.289768		-4.65017	-8.21653	0.346606
0.491472	0.231159	-6.21877	-3.54169	-1.95037		0.288989		-4.65863	-8.22354	0.346574
0.490614	0.231088	-6.22683	-3.54452	-1.95046		0.287909		-4.65968	-8.2395	0.345995
0.490584	0.231028	-6.22688	-3.55824	-1.95173		0.287663		-4.674	-8.24561	0.34456
0.490478	0.23085	-6.22911	-3.55959	-1.95249		0.286123		-4.68755	-8.24649	0.344056
0.490347	0.230623	-6.24458	-3.56443	-1.95578		0.285379		-4.69165	-8.26921	0.343512
0.489723	0.230233	-6.25183	-3.57291	-1.96252		0.284063		-4.69578	-8.29682	0.342145
0.489671	0.230044	-6.26261	-3.5757	-1.96462		0.28214		-4.69874	-8.30989	0.341835
0.489485	0.230031	-6.26934	-3.58132	-1.97995		0.281574		-4.70246	-8.32418	0.341079
0.487794	0.22991	-6.28289	-3.58549	-1.981		0.280573		-4.71347	-8.35067	0.339914
0.487466	0.22973	-6.29245	-3.60784	-2.00371		0.279216		-4.7159	-8.35764	0.339423
0.487378	0.22947	-6.29544	-3.6105	-2.00739		0.27862		-4.71789	-8.36028	0.339348
0.487099	0.229323	-6.29705	-3.61212	-2.0125		0.277598		-4.76704	-8.36445	0.337804
0.486853	0.229284	-6.30024	-3.61366	-2.03446		0.277132		-4.7679	-8.38883	0.33765
0.486324	0.229215	-6.30202	-3.62866	-2.04772		0.275668		-4.78939	-8.39954	0.336247
0.486225	0.229051	-6.3043	-3.63517	-2.05905		0.272943		-4.79947	-8.40232	0.335895
0.486096	0.228466	-6.3073	-3.65201	-2.06331		0.272891		-4.80161	-8.41153	0.335068
0.485977	0.228231	-6.30757	-3.66051	-2.07484		0.272617		-4.81025	-8.43334	0.332187
0.485945	0.228118	-6.30824	-3.67734	-2.10554		0.271846		-4.81115	-8.44894	0.331353
0.485922	0.227771	-6.31343	-3.68339	-2.14132		0.267991		-4.81813	-8.4558	0.32973
0.485799	0.22767	-6.31751	-3.68365	-2.14404		0.266749		-4.8257	-8.51539	0.326941
0.485549	0.227519	-6.32808	-3.69371	-2.15458		0.266127		-4.83068	-8.53729	0.325866
0.485418	0.227514	-6.32911	-3.70382	-2.16741		0.264426		-4.83806	-8.54683	0.322589
0.485273	0.227505	-6.33036	-3.70762	-2.18238		0.264166		-4.85246	-8.55189	0.321733
0.485258	0.227282	-6.3347	-3.7101	-2.18797		0.263353		-4.86632	-8.56371	0.320934
0.48496	0.227114	-6.33471	-3.72284	-2.21247		0.262799		-4.87644	-8.57678	0.320483
0.484567	0.227092	-6.34053	-3.72669	-2.22309		0.262335		-4.88119	-8.61062	0.318637
0.484405	0.226852	-6.34866	-3.73435	-2.23754		0.262089		-4.89055	-8.61754	0.316614
0.483868	0.226817	-6.35078	-3.73584	-2.24044		0.260858		-4.89201	-8.65392	0.314975
0.483515	0.226496	-6.35637	-3.73764	-2.24487		0.255232		-4.91039	-8.66233	0.314284
0.483325	0.225804	-6.36006	-3.75039	-2.24537		0.254974		-4.92058	-8.66327	0.31213
0.483295	0.225787	-6.36139	-3.75281	-2.24754		0.253056		-4.92136	-8.66966	0.310679
0.482985	0.225743	-6.36157	-3.76341	-2.25487		0.251752		-4.93119	-8.69439	0.310019
0.482139	0.225691	-6.36222	-3.76796	-2.2701		0.251204		-4.94803	-8.69729	0.30917
0.482098	0.225641	-6.36528	-3.76845	-2.27991		0.249792		-4.94944	-8.70602	0.307958
0.481606	0.225625	-6.36782	-3.77088	-2.29219		0.248597		-4.97755	-8.7203	0.304002
0.481438	0.225581	-6.37335	-3.78036	-2.3076		0.247919		-4.98571	-8.72692	0.303922
0.481153	0.22534	-6.38435	-3.78813	-2.31373		0.247917		-4.98663	-8.72705	0.303065
0.481043	0.22534	-6.3925	-3.7962	-2.31696		0.247862		-4.99067	-8.73884	0.302416
0.480946	0.22517	-6.39274	-3.79712	-2.34832		0.246777		-4.99736	-8.74805	0.29919
0.480649	0.225008	-6.39289	-3.80121	-2.36075		0.245232		-5.00119	-8.76535	0.299053
0.480629	0.224949	-6.39776	-3.83416	-2.37816		0.243319		-5.00868	-8.77498	0.297916
0.480222	0.224761	-6.40098	-3.83518	-2.37938		0.243031		-5.01095	-8.80507	0.297884
0.480184	0.224734	-6.40357	-3.83591	-2.37945		0.242973		-5.01182	-8.81682	0.295506
0.480032	0.224553	-6.41334	-3.83965	-2.40263		0.242548		-5.02926	-8.81857	0.294937
0.479881	0.224546	-6.41704	-3.85771	-2.42162		0.241852		-5.04282	-8.82836	0.293894
0.479874	0.224411	-6.42556	-3.87068	-2.42422		0.240128		-5.04664	-8.85168	0.293003
0.479838	0.224352	-6.4304	-3.87347	-2.42662		0.239704		-5.05089	-8.88394	0.290705
0.479701	0.22423	-6.43319	-3.88062	-2.4387		0.238192		-5.05827	-8.92513	0.28853
0.479013	0.224162	-6.43816	-3.88088	-2.45597		0.237233		-5.06692	-8.93235	0.285779
0.478989	0.223949	-6.4385	-3.88397	-2.48527		0.236408		-5.07735	-8.95158	0.285759
0.478744	0.22392	-6.44511	-3.88442	-2.49007		0.23428		-5.07881	-8.95342	0.284766
0.478445	0.223894	-6.44946	-3.92582	-2.53786		0.230514		-5.08034	-8.97991	0.283024
0.478326	0.223833	-6.45151	-3.92635	-2.55355		0.227025		-5.09259	-8.98797	0.28283
0.478099	0.223725	-6.45255	-3.94076	-2.56049		0.226251		-5.09902	-9.00121	0.281845
0.47733	0.223641	-6.45708	-3.95417	-2.56241		0.224521		-5.10275	-9.00573	0.281838
0.477299	0.223535	-6.45832	-3.96309	-2.56548		0.224035		-5.13091	-9.01725	0.281792
0.477128	0.223476	-6.46184	-3.96545	-2.57928		0.222025		-5.14293	-9.03189	0.281486
0.477067	0.223463	-6.46406	-3.98126	-2.60781		0.221634		-5.1618	-9.06598	0.280669
0.476999	0.223462	-6.46603	-3.99216	-2.60998		0.220136		-5.16912	-9.07132	0.280027
0.476642	0.223275	-6.47758	-3.99649	-2.61314		0.220035		-5.18345	-9.08344	0.277436
0.476311	0.22296	-6.49103	-3.99824	-2.63235		0.219358		-5.19171	-9.11776	0.277383
0.476188	0.222712	-6.49112	-4.00979	-2.65302		0.219317		-5.19606	-9.11988	0.277026
0.476155	0.222686	-6.49702	-4.02022	-2.65419		0.219132		-5.19752	-9.12279	0.276734
0.47602	0.222587	-6.50092	-4.02181	-2.65676		0.217774		-5.20286	-9.13141	0.276453
0.475835	0.222313	-6.50224	-4.03135	-2.66269		0.215805		-5.22451	-9.13237	0.274878
0.47541	0.222235	-6.5044	-4.03815	-2.66721		0.214416		-5.22503	-9.16233	0.273524
0.475242	0.222145	-6.50486	-4.03978	-2.67245		0.212874		-5.22532	-9.20799	0.272027
0.475033	0.222036	-6.51072	-4.04556	-2.6747		0.212727		-5.23718	-9.23177	0.270107
0.474571	0.222035	-6.51259	-4.0562	-2.69736		0.212555		-5.23931	-9.23687	0.269854
0.47437	0.221923	-6.51673	-4.07062	-2.6988		0.210982		-5.24349	-9.2433	0.269567
0.474085	0.221834	-6.51935	-4.07222	-2.71278		0.209986		-5.24437	-9.25434	0.269503
0.473991	0.221752	-6.52409	-4.09615	-2.71505		0.209918		-5.2532	-9.2574	0.269338
0.47373	0.221677	-6.53034	-4.1029	-2.71517		0.209681		-5.2534	-9.27503	0.267808
0.473662	0.221663	-6.53146	-4.11099	-2.72827		0.206568		-5.28495	-9.27659	0.264263
0.473569	0.221619	-6.53499	-4.13778	-2.73991		0.206386		-5.29178	-9.27955	0.262756
0.473263	0.221549	-6.53515	-4.15033	-2.75019		0.205533		-5.29207	-9.32292	0.261489
0.473164	0.221193	-6.53929	-4.15746	-2.75651		0.20548		-5.31191	-9.34788	0.260914
0.472884	0.220961	-6.545	-4.17797	-2.76135		0.20382		-5.32684	-9.3567	0.259043
0.472743	0.220941	-6.54533	-4.18634	-2.76583		0.20293		-5.33026	-9.35718	0.258784
0.472643	0.220922	-6.54857	-4.20063	-2.77525		0.202833		-5.33046	-9.35813	0.258677
0.472294	0.220861	-6.54864	-4.20153	-2.78397		0.201509		-5.34491	-9.3692	0.258494
0.472115	0.220558	-6.54934	-4.20259	-2.79472		0.201414		-5.34952	-9.38114	0.257446
0.472102	0.220454	-6.5526	-4.20572	-2.79615		0.200995		-5.34975	-9.40403	0.257028
0.471159	0.220406	-6.55291	-4.2212	-2.80101		0.198052		-5.35415	-9.41716	0.256554
0.471136	0.220219	-6.55939	-4.26886	-2.80692		0.19772		-5.38542	-9.42861	0.256368
0.471062	0.220121	-6.55959	-4.28189	-2.82595		0.19733		-5.39075	-9.48253	0.25626
0.470389	0.220029	-6.56246	-4.28558	-2.83755		0.196893		-5.39117	-9.49062	0.254976
0.470293	0.220006	-6.56474	-4.28742	-2.83867		0.196348		-5.39569	-9.50135	0.253098
0.470282	0.220001	-6.57355	-4.32863	-2.84502		0.195984		-5.40613	-9.5091	0.248024
0.469771	0.219966	-6.57973	-4.3407	-2.84557		0.1934		-5.40826	-9.51015	0.247883
0.469736	0.219723	-6.58409	-4.34799	-2.84977		0.191379		-5.42883	-9.53955	0.247838
0.469733	0.219692	-6.58849	-4.35263	-2.86255		0.190553		-5.43733	-9.54671	0.247246
0.469317	0.219629	-6.5958	-4.35395	-2.86718		0.189928		-5.43997	-9.54817	0.246851
0.468925	0.219394	-6.60181	-4.39021	-2.86893		0.186753		-5.44207	-9.55005	0.246419
0.468619	0.219192	-6.60426	-4.41023	-2.87987		0.184913		-5.48056	-9.56403	0.245996
0.468341	0.219	-6.60461	-4.4312	-2.90247		0.184682		-5.48429	-9.56775	0.244986
0.468162	0.218978	-6.60935	-4.46452	-2.90271		0.183708		-5.50582	-9.56958	0.244045
0.467898	0.218901	-6.6095	-4.48311	-2.97747		0.183155		-5.5292	-9.57678	0.243891
0.467568	0.21888	-6.60988	-4.50053	-2.98033		0.181517		-5.54771	-9.58261	0.243805
0.467443	0.218667	-6.61626	-4.57588	-3.00838		0.181315		-5.55868	-9.61146	0.243598
0.467428	0.218545	-6.62067	-4.59407	-3.03088		0.181312		-5.56909	-9.62485	0.243257
0.46732	0.218527	-6.62553	-4.63273	-3.03903		0.181172		-5.57166	-9.63503	0.24281
0.466689	0.2185	-6.6277	-4.63447	-3.03938		0.179423		-5.57483	-9.65877	0.242625
0.466004	0.218321	-6.6292	-4.63768	-3.03948		0.177556		-5.57748	-9.65883	0.242324
0.465672	0.218069	-6.63964	-4.66936	-3.04237		0.176433		-5.57905	-9.71059	0.241801
0.465272	0.217939	-6.64601	-4.67563	-3.04381		0.17453		-5.58356	-9.71121	0.241623
0.465224	0.217508	-6.64694	-4.7353	-3.06919		0.174149		-5.59263	-9.72937	0.241448
0.465113	0.217333	-6.65568	-4.73589	-3.0745		0.173195		-5.59294	-9.80769	0.241232
0.464837	0.217275	-6.66114	-4.76996	-3.07787		0.171342		-5.59307	-9.81254	0.241133
0.4648	0.217074	-6.66588	-4.79111	-3.08831		0.168458		-5.60327	-9.81918	0.241127
0.464789	0.217034	-6.66883	-4.82138	-3.0906		0.166936		-5.61172	-9.81991	0.236852
0.464686	0.216843	-6.66942	-4.83154	-3.10128		0.166539		-5.61218	-9.83367	0.234495
0.464298	0.216601	-6.67285	-4.85793	-3.10174		0.163765		-5.61246	-9.87494	0.233038
0.463872	0.21653	-6.67796	-4.86593	-3.11298		0.163246		-5.61307	-9.8822	0.232525
0.463578	0.216353	-6.6822	-4.87161	-3.11351		0.163026		-5.6193	-9.89504	0.23222
0.463544	0.216294	-6.68307	-4.88022	-3.14124		0.16277		-5.6217	-9.899	0.232087
0.463497	0.21624	-6.68468	-4.89351	-3.14611		0.162346		-5.63714	-9.90905	0.231591
0.463439	0.216163	-6.68871	-4.92444	-3.14711		0.161448		-5.63872	-9.92648	0.231518
0.463433	0.216096	-6.68976	-4.94867	-3.15667		0.160699		-5.6421	-9.94323	0.230112
0.463296	0.216076	-6.68977	-5.01149	-3.16035		0.160517		-5.64872	-9.95397	0.229941
0.463189	0.216044	-6.69276	-5.02053	-3.168		0.157153		-5.66782	-9.97732	0.229079
0.462977	0.215896	-6.69636	-5.03236	-3.17934		0.156974		-5.67244	-9.98031	0.22861
0.462849	0.21584	-6.70054	-5.04581	-3.18913		0.154917		-5.67294	-10.0005	0.228226
0.462825	0.215656	-6.70502	-5.0486	-3.19326		0.154081		-5.67421	-10.0361	0.226887
0.462552	0.215616	-6.70648	-5.08883	-3.20921		0.15319		-5.67963	-10.0426	0.226799
0.461322	0.215454	-6.70738	-5.08897	-3.21477		0.152313		-5.68498	-10.0538	0.226095
0.461238	0.21536	-6.71298	-5.12289	-3.21967		0.152248		-5.69708	-10.0666	0.225825
0.460616	0.215252	-6.71453	-5.20528	-3.2272		0.150334		-5.70828	-10.0934	0.22435
0.460453	0.215213	-6.71525	-5.22821	-3.23652		0.150239		-5.71835	-10.1055	0.222916
0.459788	0.215209	-6.71989	-5.23756	-3.2369		0.150008		-5.7204	-10.135	0.22201
0.45967	0.215162	-6.72225	-5.27003	-3.24383		0.149225		-5.73339	-10.1451	0.220853
0.459551	0.215148	-6.72892	-5.27372	-3.25729		0.14889		-5.73592	-10.158	0.220422
0.459195	0.215106	-6.73071	-5.2858	-3.25862		0.148696		-5.73698	-10.2339	0.219533
0.459122	0.215072	-6.73072	-5.37615	-3.26465		0.148541		-5.75432	-10.2458	0.218686
0.458979	0.215071	-6.73282	-5.41196	-3.26638		0.144534		-5.76219	-10.2519	0.216653
0.458831	0.214765	-6.73526	-5.41542	-3.27588		0.143457		-5.76253	-10.2609	0.215047
0.458766	0.21458	-6.74302	-5.45192	-3.30047		0.143196		-5.76464	-10.2644	0.214861
0.458685	0.214506	-6.74547	-5.45855	-3.30584		0.139892		-5.76795	-10.2652	0.214314
0.458227	0.214458	-6.75165	-5.46739	-3.31884		0.138154		-5.78501	-10.2849	0.212404
0.457228	0.214436	-6.75424	-5.46994	-3.32611		0.137529		-5.80259	-10.2956	0.211781
0.456956	0.214254	-6.75861	-5.49091	-3.3314		0.137037		-5.80634	-10.3066	0.211712
0.456743	0.214203	-6.76175	-5.49491	-3.33213		0.135551		-5.8064	-10.3112	0.211151
0.4563	0.21399	-6.76602	-5.49492	-3.33675		0.135358		-5.80751	-10.3424	0.211024
0.455919	0.213851	-6.76929	-5.52496	-3.34812		0.135309		-5.8118	-10.3567	0.210763
0.455754	0.213841	-6.77166	-5.54014	-3.35045		0.135177		-5.81832	-10.3622	0.210275
0.454862	0.213748	-6.77315	-5.5933	-3.35825		0.135127		-5.82127	-10.3701	0.208442
0.454855	0.213687	-6.77543	-5.60692	-3.38234		0.134965		-5.82874	-10.3758	0.208347
0.454771	0.21275	-6.78401	-5.65999	-3.39666		0.134523		-5.83206	-10.4181	0.208319
0.454588	0.212687	-6.78618	-5.67744	-3.40172		0.132175		-5.84008	-10.4184	0.206943
0.454437	0.212593	-6.78753	-5.69754	-3.40645		0.131086		-5.8751	-10.4229	0.206107
0.454202	0.21239	-6.79336	-5.77513	-3.41157		0.127325		-5.88408	-10.4252	0.202902
0.45408	0.212367	-6.79573	-5.80901	-3.42187		0.126855		-5.9029	-10.4277	0.201691
0.454037	0.212269	-6.81254	-5.81007	-3.42543		0.126725		-5.90485	-10.4606	0.200237
0.453376	0.212197	-6.81265	-5.81225	-3.43659		0.126223		-5.91316	-10.4612	0.199743
0.453311	0.212176	-6.81331	-5.81578	-3.44059		0.126021		-5.91503	-10.4623	0.199659
0.453222	0.211866	-6.81451	-5.83047	-3.44927		0.122704		-5.92053	-10.4837	0.19942
0.453066	0.211775	-6.81596	-5.83774	-3.45245		0.121432		-5.93751	-10.4888	0.197477
0.452583	0.211704	-6.81691	-5.83888	-3.45894		0.120462		-5.94681	-10.5209	0.196953
0.452389	0.211632	-6.81876	-5.85454	-3.46836		0.11715		-5.95648	-10.5267	0.19491
0.452001	0.211427	-6.82918	-5.85608	-3.47147		0.115695		-5.97048	-10.5302	0.194102
0.451955	0.211347	-6.83703	-5.87335	-3.47162		0.114199		-5.99168	-10.5382	0.191823
0.45147	0.211285	-6.8447	-5.87462	-3.47212		0.113273		-5.99728	-10.5514	0.189718
0.451421	0.211206	-6.84527	-5.90323	-3.48828		0.111437		-5.99773	-10.5734	0.189235
0.451366	0.211079	-6.84722	-5.91687	-3.49035		0.111007		-5.99933	-10.5837	0.187848
0.451301	0.210747	-6.84751	-5.92194	-3.49626		0.11028		-6.0157	-10.5922	0.186913
0.450859	0.210654	-6.84889	-5.96364	-3.50039		0.108867		-6.02003	-10.6025	0.186582
0.450556	0.210472	-6.84911	-5.96584	-3.51485		0.105706		-6.05796	-10.6029	0.185729
0.449987	0.210305	-6.86134	-5.97059	-3.51638		0.104252		-6.07485	-10.6081	0.185719
0.449961	0.21017	-6.86181	-5.99137	-3.53332		0.100802		-6.07657	-10.6119	0.185436
0.449854	0.210058	-6.86549	-5.99992	-3.5345		0.0996192		-6.07853	-10.6164	0.184994
0.449798	0.210024	-6.87953	-6.07738	-3.53829		0.0985993		-6.08395	-10.6179	0.184985
0.449278	0.209934	-6.88135	-6.08223	-3.54067		0.0983194		-6.08426	-10.6203	0.184526
0.449272	0.209375	-6.88152	-6.08352	-3.54071		0.0979013		-6.08669	-10.627	0.183778
0.448852	0.209252	-6.88257	-6.08456	-3.54684		0.0977029		-6.09828	-10.6338	0.183287
0.448633	0.20921	-6.89423	-6.09986	-3.55232		0.0975603		-6.1225	-10.6382	0.183137
0.448307	0.209025	-6.89601	-6.1024	-3.56441		0.0967485		-6.12724	-10.6519	0.182243
0.448262	0.208919	-6.89611	-6.11661	-3.56612		0.0962976		-6.13226	-10.6646	0.178489
0.448206	0.208516	-6.89806	-6.14543	-3.57049		0.0958782		-6.14899	-10.6663	0.178136
0.448184	0.208377	-6.8988	-6.18529	-3.57067		0.0924045		-6.15045	-10.6855	0.17802
0.448175	0.208263	-6.90037	-6.18613	-3.57362		0.0915239		-6.1563	-10.7074	0.176674
0.448012	0.20815	-6.90529	-6.20221	-3.57605		0.0906344		-6.1617	-10.7218	0.176607
0.447932	0.20801	-6.909	-6.21667	-3.58074		0.0898094		-6.16924	-10.7316	0.176431
0.447226	0.207884	-6.91156	-6.21751	-3.58598		0.0894467		-6.18013	-10.767	0.175638
0.447184	0.207692	-6.91224	-6.2434	-3.5947		0.0877756		-6.19116	-10.7831	0.175517
0.447157	0.207656	-6.91476	-6.25215	-3.5994		0.087696		-6.19573	-10.7965	0.175436
0.446416	0.207654	-6.91488	-6.25581	-3.60323		0.0873979		-6.19655	-10.7968	0.175161
0.446143	0.20755	-6.92321	-6.26065	-3.61007		0.0856725		-6.1973	-10.8062	0.17494
0.446076	0.207527	-6.92484	-6.26273	-3.61232		0.0843689		-6.21938	-10.8072	0.174179
0.446075	0.207339	-6.93242	-6.27079	-3.61571		0.0835971		-6.22696	-10.8239	0.174094
0.445949	0.207317	-6.93412	-6.27575	-3.6214		0.0820302		-6.22855	-10.8437	0.173339
0.445419	0.207259	-6.93779	-6.29065	-3.62393		0.0818969		-6.23154	-10.8455	0.172504
0.445265	0.207095	-6.93805	-6.29254	-3.63203		0.0818072		-6.2382	-10.8638	0.171304
0.445066	0.206724	-6.939	-6.29863	-3.63955		0.0815672		-6.25126	-10.8744	0.171232
0.44503	0.206615	-6.9425	-6.30107	-3.6426		0.0798698		-6.27879	-10.8756	0.170693
0.444626	0.206398	-6.95434	-6.3129	-3.64341		0.079765		-6.33075	-10.8802	0.170242
0.44437	0.206292	-6.95685	-6.33549	-3.6447		0.0790133		-6.33923	-10.8962	0.169758
0.444237	0.206175	-6.95795	-6.34549	-3.66927		0.078741		-6.36006	-10.9296	0.169346
0.443947	0.206001	-6.95952	-6.35454	-3.67044		0.0771467		-6.36846	-10.9533	0.169339
0.443905	0.205994	-6.96351	-6.35993	-3.67193		0.0771388		-6.3789	-10.9592	0.168279
0.443886	0.205872	-6.96528	-6.37516	-3.67421		0.0768406		-6.40343	-10.9954	0.167431
0.443508	0.205806	-6.96767	-6.38104	-3.68424		0.0731494		-6.43303	-10.9968	0.166813
0.443281	0.205767	-6.97449	-6.38537	-3.6849		0.0731219		-6.45639	-11.0222	0.166214
0.443279	0.205701	-6.97458	-6.41079	-3.68717		0.0730761		-6.47763	-11.0255	0.165473
0.443271	0.205679	-6.9815	-6.41392	-3.69017		0.0717991		-6.5009	-11.0265	0.165414
0.443018	0.205658	-6.98749	-6.44114	-3.69096		0.0704898		-6.50124	-11.0545	0.165122
0.442964	0.205612	-6.98848	-6.44682	-3.69365		0.069992		-6.51478	-11.0622	0.163894
0.442528	0.205568	-6.99042	-6.44807	-3.69539		0.0695939		-6.52711	-11.0811	0.163581
0.44248	0.205522	-6.99466	-6.45421	-3.69611		0.0679077		-6.53299	-11.0956	0.163347
0.442133	0.205229	-6.99613	-6.45489	-3.70628		0.0677708		-6.53684	-11.0967	0.160146
0.441992	0.205173	-7.00056	-6.45963	-3.70715		0.0676082		-6.58846	-11.1197	0.159685
0.441958	0.205171	-7.00667	-6.46682	-3.7178		0.0647834		-6.59849	-11.1277	0.159224
0.441938	0.205154	-7.00723	-6.47245	-3.71898		0.0644513		-6.61435	-11.1278	0.159161
0.441816	0.205111	-7.00741	-6.49333	-3.72036		0.0636994		-6.61662	-11.1582	0.157519
0.441797	0.205074	-7.01289	-6.52165	-3.72789		0.0627491		-6.62014	-11.1673	0.157363
0.4412	0.204794	-7.01335	-6.52502	-3.7294		0.0621993		-6.63039	-11.1721	0.15645
0.440582	0.204789	-7.02289	-6.52828	-3.73448		0.0611978		-6.64297	-11.2569	0.15618
0.440343	0.20465	-7.02323	-6.55328	-3.73507		0.0609752		-6.64917	-11.3041	0.15601
0.439782	0.20464	-7.02826	-6.56195	-3.73954		0.0601218		-6.65071	-11.3321	0.154117
0.439464	0.204502	-7.02895	-6.56205	-3.73969		0.059057		-6.66557	-11.3351	0.15405
0.439244	0.204451	-7.02944	-6.56673	-3.74274		0.0590476		-6.67013	-11.364	0.152814
0.43911	0.204077	-7.03603	-6.58714	-3.74299		0.0584309		-6.67469	-11.3972	0.152268
0.439053	0.203613	-7.04812	-6.58865	-3.7458		0.0580391		-6.71146	-11.4357	0.151658
0.439039	0.203494	-7.04973	-6.58885	-3.75149		0.0579957		-6.71288	-11.4411	0.151192
0.43894	0.20331	-7.05091	-6.5926	-3.75995		0.0577105		-6.71504	-11.4838	0.150611
0.43888	0.203294	-7.05181	-6.59847	-3.7616		0.0576581		-6.72511	-11.5093	0.15028
0.438807	0.203163	-7.055	-6.61828	-3.76271		0.0575203		-6.72975	-11.5102	0.149879
0.438561	0.202978	-7.05569	-6.62426	-3.76633		0.0570401		-6.73015	-11.5478	0.149526
0.438438	0.202975	-7.0569	-6.62435	-3.76914		0.0570072		-6.83923	-11.549	0.148485
0.438171	0.202867	-7.06431	-6.62753	-3.77283		0.0567938		-6.84639	-11.5541	0.148327
0.437942	0.202677	-7.06465	-6.64102	-3.77405		0.0564119		-6.8486	-11.5755	0.148135
0.437507	0.2026	-7.06564	-6.64525	-3.77859		0.056131		-6.85246	-11.5827	0.146889
0.437469	0.202578	-7.06591	-6.64631	-3.78007		0.0557625		-6.85574	-11.5875	0.146768
0.437244	0.20257	-7.06605	-6.67532	-3.79052		0.0554248		-6.8921	-11.5883	0.145925
0.436921	0.20257	-7.07091	-6.67856	-3.79789		0.0552865		-6.9038	-11.597	0.144787
0.436919	0.202371	-7.07489	-6.67977	-3.80358		0.0552075		-6.94095	-11.6025	0.144055
0.436629	0.202347	-7.07534	-6.67988	-3.80568		0.0545058		-6.94277	-11.6241	0.1436
0.436511	0.202222	-7.08031	-6.68497	-3.80706		0.0543371		-6.97026	-11.6295	0.142638
0.436359	0.202192	-7.08069	-6.68692	-3.8255		0.0531043		-6.9703	-11.6619	0.140953
0.436189	0.202191	-7.08465	-6.70488	-3.82755		0.0530911		-6.97554	-11.662	0.139923
0.436096	0.202115	-7.08579	-6.70714	-3.82928		0.0528683		-6.9865	-11.7066	0.139824
0.435971	0.201931	-7.08602	-6.72717	-3.83198		0.0527687		-7.02835	-11.7085	0.138938
0.435719	0.201916	-7.08687	-6.72887	-3.83444		0.0522055		-7.06846	-11.7215	0.138545
0.435552	0.201871	-7.08696	-6.72953	-3.8483		0.0515821		-7.083	-11.7388	0.137667
0.43537	0.20184	-7.09075	-6.73032	-3.86086		0.0513012		-7.14107	-11.7486	0.137652
0.435332	0.201806	-7.09441	-6.76297	-3.86193		0.050724		-7.16193	-11.7622	0.137525
0.434626	0.201788	-7.09511	-6.76923	-3.86988		0.0500671		-7.22311	-11.7919	0.137433
0.434612	0.201634	-7.09946	-6.77461	-3.87038		0.0486454		-7.22477	-11.8025	0.136281
0.434437	0.201459	-7.10326	-6.77681	-3.88975		0.0484671		-7.2446	-11.8746	0.135757
0.43437	0.201363	-7.10667	-6.783	-3.89936		0.0479304		-7.2594	-11.8821	0.134933
0.434174	0.201289	-7.10827	-6.81617	-3.90147		0.0474857		-7.32981	-11.8894	0.134411
0.434046	0.201235	-7.11127	-6.83358	-3.90927		0.0461974		-7.33185	-11.9243	0.134043
0.433928	0.201215	-7.11159	-6.83609	-3.9112		0.045791		-7.3592	-11.9279	0.132921
0.433872	0.201051	-7.11299	-6.85145	-3.91616		0.0457768		-7.36122	-11.9434	0.132777
0.433709	0.201041	-7.11618	-6.8524	-3.92095		0.0450468		-7.37502	-11.9683	0.130511
0.433585	0.200762	-7.11776	-6.85405	-3.92463		0.0450027		-7.38589	-11.9771	0.130129
0.433494	0.200687	-7.11924	-6.8554	-3.92507		0.044926		-7.39031	-11.9856	0.130029
0.433391	0.20047	-7.12911	-6.85871	-3.92613		0.044417		-7.41757	-11.9888	0.129747
0.433357	0.200442	-7.12944	-6.86448	-3.93852		0.0440998		-7.44512	-12.0137	0.129176
0.433025	0.2004	-7.13097	-6.87232	-3.93974		0.0439262		-7.45343	-12.0516	0.128376
0.43261	0.200365	-7.13111	-6.87851	-3.94132		0.0431652		-7.54839	-12.1247	0.12771
0.432127	0.200317	-7.13177	-6.88989	-3.95524		0.0431035		-7.5983	-12.1462	0.1245
0.432007	0.200261	-7.13212	-6.89503	-3.95881		0.0429947		-7.60906	-12.1727	0.124036
0.431825	0.200155	-7.13409	-6.89636	-3.95915		0.0423846		-7.61258	-12.1911	0.123793
0.43175	0.200075	-7.13981	-6.90416	-3.96584		0.0418413		-7.74593	-12.2176	0.121524
0.431663	0.199755	-7.15125	-6.90511	-3.97132		0.0388118		-7.77255	-12.2447	0.11922
0.431565	0.199621	-7.15542	-6.90512	-3.9834		0.0387387		-7.83057	-12.2772	0.119043
0.431544	0.199542	-7.15668	-6.9063	-3.98482		0.0386673		-7.84545	-12.2799	0.116864
0.431474	0.199459	-7.16193	-6.91432	-3.9852		0.0382883		-7.93153	-12.2809	0.116432
0.43146	0.199455	-7.16322	-6.91898	-3.99264		0.0370047		-7.97749	-12.3104	0.116269
0.431434	0.199344	-7.16635	-6.92377	-3.9964		0.0368089		-8.01686	-12.3276	0.115912
0.431319	0.199327	-7.17352	-6.92965	-4.00295		0.0345451		-8.02697	-12.3618	0.115515
0.430963	0.199309	-7.1788	-6.92973	-4.00562		0.0343061		-8.6645	-12.3929	0.115503
0.430852	0.199186	-7.18464	-6.9323	-4.00875		0.0341307		-9.23718	-12.3961	0.114985
0.430684	0.199001	-7.20202	-6.93532	-4.00928		0.0338772			-12.4134	0.112529
0.430515	0.198908	-7.2132	-6.94676	-4.01334		0.0331897			-12.4296	0.111437
0.430437	0.198813	-7.2253	-6.95277	-4.01768		0.0326394			-12.4433	0.109796
0.430352	0.198552	-7.2336	-6.95734	-4.01817		0.0308721			-12.4546	0.107901
0.429926	0.198528	-7.23936	-6.95992	-4.02924		0.0289185			-12.4627	0.107422
0.429792	0.198477	-7.24082	-6.97851	-4.03161		0.0286479			-12.468	0.107284
0.429514	0.198369	-7.24754	-6.98069	-4.03754		0.025984			-12.4766	0.107214
0.429304	0.198339	-7.25258	-6.9853	-4.03995		0.0252321			-12.4771	0.106658
0.429175	0.198225	-7.25505	-6.98541	-4.04151		0.025143			-12.4875	0.106287
0.429162	0.198219	-7.25888	-6.98631	-4.04157		0.0237857			-12.4986	0.106075
0.429144	0.198098	-7.26027	-6.98707	-4.04482		0.0236211			-12.5076	0.102708
0.429132	0.198011	-7.26498	-6.98733	-4.05145		0.023314			-12.551	0.100294
0.429026	0.19796	-7.26845	-6.98741	-4.05368		0.0219056			-12.5649	0.0991718
0.429015	0.197827	-7.27946	-6.99808	-4.05369		0.0215716			-12.5767	0.0984422
0.429003	0.197785	-7.28073	-7.00327	-4.059		0.0201536			-12.5814	0.0982433
0.428953	0.197777	-7.28095	-7.01429	-4.061		0.0194474			-12.6452	0.0974172
0.428854	0.197665	-7.28302	-7.01658	-4.06527		0.0188591			-12.647	0.0961772
0.428764	0.197573	-7.2846	-7.04414	-4.07084		0.0184783			-12.6562	0.0960976
0.428726	0.197558	-7.29346	-7.0548	-4.07272		0.0180656			-12.6825	0.0943614
0.428619	0.197492	-7.2995	-7.05741	-4.07757		0.0162783			-12.7299	0.0938452
0.428559	0.197461	-7.30063	-7.06299	-4.07941		0.0160859			-12.7554	0.0933421
0.428377	0.197367	-7.30181	-7.07464	-4.08123		0.0156892			-12.7781	0.0928258
0.428351	0.197205	-7.30379	-7.07763	-4.10482		0.0155755			-12.7862	0.0919019
0.428064	0.197127	-7.30785	-7.07875	-4.10532		0.0148988			-12.8045	0.0916078
0.427972	0.197075	-7.30796	-7.08788	-4.10703		0.0144259			-12.8301	0.0902267
0.427858	0.197018	-7.31214	-7.09049	-4.11505		0.0142115			-12.8431	0.0893747
0.427781	0.197002	-7.31239	-7.10242	-4.11959		0.0127325			-12.8627	0.0890242
0.427731	0.196983	-7.31461	-7.10484	-4.1234		0.0124848			-12.8726	0.0878778
0.427366	0.196977	-7.31758	-7.10632	-4.12961		0.0120256			-12.8993	0.0877676
0.42726	0.196922	-7.31797	-7.1081	-4.13034		0.00994683			-12.9137	0.0877342
0.427088	0.196712	-7.32038	-7.11029	-4.13163		0.00958932			-12.9417	0.0874078
0.426772	0.196689	-7.32322	-7.11113	-4.13277		0.00909992			-12.9467	0.0871052
0.426219	0.196605	-7.32537	-7.11141	-4.15653		0.00892997			-12.9771	0.0857484
0.425702	0.196365	-7.32564	-7.11603	-4.15723		0.00870808			-12.9929	0.0857326
0.42552	0.196342	-7.32651	-7.12701	-4.16643		0.00663528			-13.0566	0.0854774
0.425443	0.196339	-7.32718	-7.13531	-4.17624		0.00527639			-13.0792	0.0831813
0.425351	0.196118	-7.3274	-7.13773	-4.18232		0.00482434			-13.1069	0.0819047
0.424965	0.195996	-7.33121	-7.15335	-4.1827		0.00429824			-13.111	0.0806665
0.424758	0.19551	-7.33978	-7.1568	-4.18346		0.00413165			-13.1362	0.0806091
0.424505	0.195436	-7.33996	-7.16633	-4.18684		0.00369822			-13.1377	0.0804358
0.424319	0.195433	-7.34356	-7.16861	-4.1871		0.00343353			-13.1897	0.0800175
0.424298	0.195388	-7.34664	-7.1729	-4.19803		0.00287232			-13.192	0.079977
0.424286	0.195317	-7.35052	-7.17926	-4.2004		0.00277403			-13.2122	0.0796622
0.424134	0.195003	-7.35564	-7.18202	-4.2011		0.00225233			-13.2378	0.0793546
0.424068	0.194957	-7.35816	-7.18238	-4.21609		0.00207115			-13.2966	0.0783123
0.424014	0.194931	-7.3589	-7.18386	-4.21624		0.00189107			-13.3188	0.0781956
0.423865	0.194845	-7.36523	-7.18579	-4.22007		0.00175656			-13.3407	0.0772958
0.423787	0.194791	-7.3663	-7.18948	-4.22633		0.00147295			-13.3465	0.0762565
0.423718	0.194772	-7.37173	-7.19187	-4.231		0.000226007			-13.4008	0.076165
0.423615	0.194712	-7.37178	-7.19422	-4.23771		-0.000474293			-13.4762	0.0754144
0.423536	0.194405	-7.37201	-7.1982	-4.24052		-0.000904935			-13.5089	0.0753685
0.423519	0.194392	-7.37367	-7.21215	-4.24372		-0.00107893			-13.563	0.0747638
0.423432	0.194369	-7.37473	-7.21241	-4.24944		-0.00130443			-13.5738	0.0745388
0.423265	0.194357	-7.37758	-7.21367	-4.24989		-0.0020082			-13.5757	0.0736179
0.423242	0.194174	-7.37822	-7.21677	-4.25615		-0.00243529			-13.5834	0.0735542
0.423185	0.194041	-7.39258	-7.21765	-4.2565		-0.00496655			-13.5991	0.0732246
0.422933	0.194021	-7.39309	-7.22578	-4.25883		-0.00605976			-13.6505	0.0718825
0.422843	0.193985	-7.39901	-7.22949	-4.26877		-0.00644498			-13.6936	0.0717253
0.422779	0.193875	-7.40038	-7.23108	-4.27004		-0.00670391			-13.6959	0.0711779
0.422693	0.193821	-7.40466	-7.23154	-4.2763		-0.00677879			-13.6976	0.0709581
0.422618	0.193782	-7.40578	-7.24072	-4.28271		-0.00768682			-13.7388	0.0706538
0.422559	0.19377	-7.41016	-7.24311	-4.28819		-0.00798447			-13.7403	0.0695807
0.422402	0.193673	-7.41054	-7.24835	-4.28989		-0.0085631			-13.7435	0.0693973
0.422396	0.193618	-7.41094	-7.24851	-4.30463		-0.00880206			-13.7658	0.0690777
0.422285	0.193531	-7.4136	-7.25282	-4.30577		-0.00908294			-13.766	0.0690136
0.422109	0.193488	-7.41575	-7.26146	-4.31087		-0.00916967			-13.786	0.0682211
0.422095	0.193329	-7.4192	-7.27635	-4.31114		-0.00953269			-13.7891	0.0676667
0.422061	0.193304	-7.43024	-7.28746	-4.3221		-0.0103212			-13.8344	0.0666738
0.421982	0.192846	-7.43608	-7.29253	-4.33027		-0.0113457			-13.8511	0.0664886
0.421886	0.192807	-7.44948	-7.29446	-4.33041		-0.0115798			-13.858	0.0664586
0.421819	0.192748	-7.48043	-7.29625	-4.33423		-0.012482			-13.8598	0.0646441
0.421417	0.192675	-7.4846	-7.29914	-4.33843		-0.0153354			-13.9147	0.0645616
0.421362	0.192647	-7.49361	-7.31272	-4.34207		-0.0158094			-13.9242	0.0643981
0.42127	0.192522	-7.49374	-7.31414	-4.34858		-0.016886			-13.9312	0.0640921
0.42124	0.192437	-7.49531	-7.32665	-4.35578		-0.0170608			-13.9458	0.0631554
0.421192	0.192396	-7.50112	-7.33846	-4.36784		-0.0185529			-13.9542	0.0630762
0.421165	0.19219	-7.50246	-7.34113	-4.36987		-0.0188149			-13.9731	0.0628606
0.421123	0.192171	-7.51105	-7.34299	-4.37065		-0.0193011			-13.9767	0.0627257
0.4211	0.191977	-7.51468	-7.3436	-4.3752		-0.0195878			-13.981	0.0625984
0.420809	0.191929	-7.51753	-7.35047	-4.39523		-0.0199093			-13.9845	0.0619555
0.420359	0.191903	-7.52097	-7.35475	-4.39567		-0.0200172			-13.9904	0.0617019
0.420224	0.191846	-7.52156	-7.3623	-4.43269		-0.020591			-14.0063	0.0614725
0.420133	0.191825	-7.52167	-7.36927	-4.4366		-0.0207354			-14.0162	0.0607339
0.420087	0.191783	-7.52191	-7.37024	-4.43699		-0.0213119			-14.0445	0.0603441
0.419924	0.19163	-7.52989	-7.38376	-4.43827		-0.0214554			-14.0544	0.0587695
0.41968	0.191477	-7.54489	-7.39153	-4.43848		-0.0217197			-14.0766	0.0585688
0.419505	0.191444	-7.54894	-7.39528	-4.44197		-0.0217466			-14.1048	0.0583979
0.419445	0.191393	-7.55972	-7.40012	-4.44338		-0.0217625			-14.1128	0.0582854
0.419276	0.191289	-7.56158	-7.40585	-4.44916		-0.0221889			-14.1463	0.0581779
0.419253	0.191179	-7.56193	-7.4077	-4.45404		-0.0225327			-14.1509	0.057397
0.419219	0.191149	-7.56956	-7.42289	-4.45452		-0.0235863			-14.1721	0.056192
0.419159	0.191125	-7.57536	-7.42747	-4.45635		-0.0239356			-14.1958	0.0561165
0.419115	0.191037	-7.58024	-7.43089	-4.46814		-0.0253505			-14.2054	0.055852
0.418115	0.191	-7.58373	-7.43637	-4.46876		-0.0260793			-14.2669	0.0555531
0.418093	0.190824	-7.5847	-7.44138	-4.47012		-0.0266257			-14.2985	0.055366
0.417799	0.190729	-7.59392	-7.47546	-4.47528		-0.0266347			-14.3098	0.0546381
0.417712	0.190672	-7.5968	-7.48158	-4.47534		-0.0273211			-14.3689	0.0539489
0.417702	0.19049	-7.60311	-7.48376	-4.47908		-0.0288832			-14.4037	0.0533524
0.41761	0.190344	-7.61689	-7.48538	-4.48007		-0.0289992			-14.4376	0.0532553
0.417549	0.190205	-7.62355	-7.52326	-4.4857		-0.0304507			-14.485	0.053103
0.417467	0.190075	-7.62369	-7.52454	-4.49545		-0.0312123			-14.4976	0.0524431
0.417402	0.190012	-7.62849	-7.53196	-4.49547		-0.0316631			-14.5562	0.0522398
0.41731	0.189938	-7.63986	-7.53966	-4.49801		-0.0319245			-14.573	0.0518014
0.417238	0.189876	-7.6418	-7.54146	-4.51187		-0.0322767			-14.6777	0.0514865
0.417153	0.189813	-7.65203	-7.54469	-4.5178		-0.0324932			-14.6963	0.0511806
0.416799	0.189778	-7.65586	-7.54476	-4.51919		-0.0332057			-14.7795	0.0505109
0.41675	0.189681	-7.65883	-7.54556	-4.52329		-0.0336754			-14.8019	0.0488757
0.416635	0.189664	-7.66314	-7.55717	-4.52428		-0.0351039			-14.806	0.0479984
0.41651	0.189311	-7.66702	-7.55758	-4.52719		-0.0351558			-14.8209	0.0477455
0.416222	0.189295	-7.66897	-7.55865	-4.52762		-0.035923			-14.8317	0.0477093
0.416056	0.18926	-7.67236	-7.56644	-4.5294		-0.0361001			-14.8384	0.0475473
0.415966	0.189101	-7.69443	-7.56652	-4.53627		-0.0361969			-14.8998	0.0469434
0.415886	0.189002	-7.70142	-7.57707	-4.54061		-0.0367489			-14.9101	0.0461745
0.415738	0.188778	-7.71286	-7.57839	-4.54322		-0.0369824			-14.9167	0.046161
0.415703	0.188603	-7.72678	-7.58257	-4.54541		-0.0372127			-14.9262	0.0459577
0.415569	0.188467	-7.73709	-7.59748	-4.55536		-0.0372184			-15.0074	0.0458131
0.415469	0.188431	-7.73863	-7.59826	-4.55711		-0.0376007			-15.0107	0.0457853
0.41544	0.188242	-7.73961	-7.60083	-4.5631		-0.0405328			-15.1426	0.0455849
0.415438	0.18772	-7.74886	-7.60192	-4.56866		-0.0406091			-15.1511	0.0452128
0.415428	0.187564	-7.75233	-7.60859	-4.57391		-0.0410544			-15.2458	0.0441312
0.415383	0.187536	-7.76104	-7.61528	-4.57792		-0.041239			-15.3008	0.0436875
0.415294	0.187516	-7.76171	-7.62065	-4.57921		-0.0429277			-15.3046	0.0435925
0.415011	0.187404	-7.77012	-7.62588	-4.57956		-0.0431996			-15.3719	0.0435702
0.414995	0.187178	-7.77218	-7.62977	-4.58354		-0.0445215			-15.3942	0.0434021
0.414899	0.187036	-7.77562	-7.63138	-4.58962		-0.0446944			-15.4415	0.043006
0.414477	0.186973	-7.78142	-7.63833	-4.59307		-0.0448454			-15.4534	0.0427585
0.414466	0.186928	-7.78318	-7.63931	-4.59985		-0.0452382			-15.5353	0.0426764
0.414344	0.186776	-7.79578	-7.63932	-4.604		-0.0452993			-15.5742	0.0416508
0.414337	0.186556	-7.79753	-7.64129	-4.60997		-0.0458446			-15.5779	0.0415998
0.414027	0.186538	-7.80318	-7.65385	-4.62302		-0.0468935			-15.7973	0.0413153
0.41402	0.186403	-7.80568	-7.65427	-4.62421		-0.0477031			-15.8614	0.0411075
0.413854	0.18633	-7.82247	-7.65665	-4.6323		-0.0479379			-15.9724	0.040906
0.413748	0.186306	-7.82388	-7.6591	-4.63498		-0.0485227			-15.9787	0.0396766
0.413719	0.185928	-7.82991	-7.66145	-4.63889		-0.0499524			-15.9957	0.0392093
0.413244	0.185857	-7.83374	-7.67205	-4.65209		-0.0503278			-16.0827	0.0390757
0.413221	0.185824	-7.83409	-7.67406	-4.65225		-0.0509064			-16.1126	0.0383098
0.413154	0.185815	-7.83418	-7.6839	-4.65704		-0.0510291			-16.1246	0.0381309
0.413026	0.185788	-7.83614	-7.68397	-4.65932		-0.0540868			-16.2559	0.0379771
0.412802	0.185739	-7.83776	-7.68661	-4.66854		-0.0547986			-16.3513	0.0377008
0.412706	0.185592	-7.83791	-7.68776	-4.67131		-0.0556195			-16.4759	0.0365671
0.412684	0.185503	-7.86914	-7.68893	-4.67595		-0.0560417			-16.5735	0.0364094
0.41266	0.18533	-7.89152	-7.69545	-4.68407		-0.0583172			-16.7088	0.036252
0.412516	0.185178	-7.90424	-7.7128	-4.68533		-0.0587713			-16.7824	0.0359207
0.412154	0.185097	-7.90653	-7.71559	-4.68716		-0.0599756			-16.8057	0.0356995
0.412086	0.185063	-7.9171	-7.71608	-4.68849		-0.0602115			-17.243	0.0354035
0.411868	0.185004	-7.92162	-7.71915	-4.69127		-0.0604816			-17.7273	0.035382
0.411831	0.184991	-7.92486	-7.72334	-4.69165		-0.0606641				0.0347077
0.411507	0.184986	-7.92835	-7.7238	-4.6921		-0.0609909				0.0338203
0.41118	0.184866	-7.94145	-7.72422	-4.69241		-0.0610485				0.0330065
0.411158	0.184729	-7.94554	-7.72471	-4.69554		-0.061512				0.0329664
0.411127	0.184718	-7.9478	-7.72643	-4.7061		-0.0624191				0.0325638
0.410873	0.184704	-7.95517	-7.72647	-4.70693		-0.0625192				0.0311456
0.410775	0.184624	-7.95633	-7.73113	-4.71375		-0.0647201				0.0302174
0.410735	0.184615	-7.96028	-7.73314	-4.71419		-0.0648064				0.030025
0.410537	0.184524	-7.96217	-7.73883	-4.72054		-0.0651118				0.028518
0.410343	0.18445	-7.9641	-7.74329	-4.7276		-0.0657492				0.0282781
0.41033	0.184333	-7.9774	-7.74455	-4.72776		-0.0662735				0.0278655
0.410323	0.184307	-7.97876	-7.74555	-4.73722		-0.0663397				0.0278332
0.41013	0.184306	-7.98185	-7.76132	-4.73844		-0.066441				0.027358
0.409985	0.184218	-7.98256	-7.76781	-4.73937		-0.0665581				0.0271978
0.409814	0.184202	-7.98394	-7.76841	-4.74924		-0.0672673				0.0264483
0.409657	0.184131	-7.99616	-7.76924	-4.75744		-0.0682139				0.0260144
0.409637	0.184042	-8.017	-7.77034	-4.76038		-0.0686502				0.0256808
0.409525	0.18403	-8.03975	-7.78069	-4.77296		-0.0688691				0.0235105
0.409344	0.18381	-8.06194	-7.78453	-4.78407		-0.0696861				0.0186706
0.409221	0.183795	-8.06624	-7.79284	-4.7842		-0.0701372				0.0186687
0.409138	0.183788	-8.07058	-7.79575	-4.78448		-0.0705506				0.0178091
0.409107	0.183783	-8.07818	-7.79703	-4.80301		-0.07368				0.0169821
0.408939	0.18377	-8.08521	-7.8064	-4.80398		-0.0738419				0.0168507
0.408919	0.183682	-8.09247	-7.80878	-4.80446		-0.0746559				0.0163325
0.408886	0.183638	-8.096	-7.81096	-4.8064		-0.0750829				0.0159893
0.408702	0.183459	-8.10451	-7.81375	-4.81574		-0.0753756				0.0158778
0.408674	0.183437	-8.10736	-7.81854	-4.81671		-0.0754228				0.0151626
0.408567	0.183375	-8.10957	-7.83141	-4.8189		-0.0760846				0.0150059
0.408488	0.183305	-8.12995	-7.83271	-4.82184		-0.0777907				0.0148181
0.40844	0.183236	-8.13157	-7.83314	-4.83109		-0.0778564				0.0136969
0.408407	0.183047	-8.13561	-7.83344	-4.83323		-0.0781018				0.0134258
0.408325	0.183028	-8.14525	-7.8344	-4.8355		-0.0783351				0.0132083
0.408192	0.18294	-8.16736	-7.84712	-4.83887		-0.078378				0.0130087
0.408011	0.182928	-8.18362	-7.84909	-4.84241		-0.078383				0.0129196
0.40796	0.182844	-8.19087	-7.85271	-4.85139		-0.0788078				0.0120302
0.407934	0.182793	-8.21271	-7.86187	-4.85319		-0.0793829				0.010967
0.407726	0.182788	-8.21574	-7.86969	-4.8581		-0.0794332				0.00979196
0.407699	0.182782	-8.22312	-7.87028	-4.86664		-0.0796272				0.00902588
0.407629	0.182759	-8.22368	-7.87394	-4.88377		-0.0797202				0.00902558
0.407524	0.182561	-8.22652	-7.87923	-4.88548		-0.080411				0.00895908
0.407275	0.182476	-8.24495	-7.89316	-4.88706		-0.0804347				0.00854726
0.407151	0.182421	-8.24651	-7.89749	-4.89013		-0.0805802				0.00848352
0.407101	0.182416	-8.26696	-7.89936	-4.89342		-0.0806489				0.00818603
0.40694	0.182386	-8.2784	-7.91149	-4.89543		-0.0816632				0.00789853
0.40686	0.182302	-8.30186	-7.9191	-4.89572		-0.0816998				0.00713237
0.4067	0.182233	-8.32297	-7.92685	-4.91285		-0.0821846				0.00610813
0.406678	0.182141	-8.32924	-7.93463	-4.91405		-0.0828521				0.00480902
0.406594	0.182086	-8.33678	-7.93827	-4.91974		-0.083805				0.00385553
0.406519	0.182042	-8.35338	-7.9434	-4.92472		-0.0847849				0.00346595
0.406368	0.182025	-8.3739	-7.94696	-4.92846		-0.08513				0.00334494
0.406049	0.182001	-8.38467	-7.95212	-4.92987		-0.0853202				0.00323948
0.406048	0.181967	-8.38808	-7.95554	-4.93112		-0.0856854				0.00295292
0.405948	0.181966	-8.43634	-7.95817	-4.93579		-0.0857161				0.00275583
0.405913	0.181884	-8.44924	-7.95959	-4.93949		-0.0862508				0.00157197
0.405627	0.181882	-8.57817	-7.97113	-4.94173		-0.0869942				0.00130122
0.405535	0.181874	-8.60664	-7.9721	-4.95324		-0.0871791				0.000931563
0.405534	0.181613	-8.61678	-7.97905	-4.96108		-0.0875427				0.000824378
0.405515	0.181502	-8.63962	-7.9925	-4.96877		-0.0878525				0.000652386
0.405442	0.181487	-8.69098	-7.99462	-4.97423		-0.0886329				0.000477022
0.404947	0.181486	-8.75668	-7.9988	-4.97616		-0.0888579				-0.000383157
0.404866	0.181467	-8.85603	-8.003	-4.97853		-0.0888921				-0.000809357
0.404674	0.181353	-8.95654	-8.00425	-4.98035		-0.0894532				-0.000886867
0.404275	0.181238	-8.99339	-8.0089	-4.98229		-0.0897518				-0.00194313
0.404142	0.181234	-9.00441	-8.00995	-4.98507		-0.0900802				-0.00214362
0.403971	0.181174	-9.04	-8.02199	-4.98512		-0.0913312				-0.00217087
0.403898	0.181144		-8.03211	-4.99285		-0.0924838				-0.0024296
0.403864	0.181101		-8.03533	-5.0035		-0.0937957				-0.00243677
0.403727	0.181016		-8.04063	-5.00766		-0.0940403				-0.00256831
0.403445	0.180847		-8.04558	-5.01054		-0.094122				-0.00284846
0.403396	0.180797		-8.04827	-5.01456		-0.0941303				-0.00341508
0.403049	0.180752		-8.05425	-5.01635		-0.0950324				-0.00463155
0.403039	0.180726		-8.06503	-5.01663		-0.0965786				-0.00567607
0.402968	0.180669		-8.07881	-5.02037		-0.097036				-0.00758727
0.402869	0.180641		-8.08957	-5.02309		-0.0970967				-0.00906648
0.402822	0.180593		-8.09817	-5.0237		-0.0985401				-0.00908863
0.402796	0.180574		-8.11126	-5.02844		-0.0992173				-0.0097766
0.402613	0.180552		-8.11593	-5.03101		-0.100008				-0.0098716
0.402495	0.180538		-8.11619	-5.03642		-0.100501				-0.00987218
0.402333	0.180503		-8.12531	-5.04126		-0.101463				-0.0101903
0.402273	0.180396		-8.12594	-5.04175		-0.101841				-0.0103881
0.402187	0.180373		-8.12752	-5.04251		-0.102687				-0.0105631
0.402149	0.180304		-8.13037	-5.05039		-0.102852				-0.0116139
0.401434	0.180084		-8.1337	-5.05086		-0.102973				-0.0120527
0.401302	0.180059		-8.13638	-5.05932		-0.103064				-0.0121054
0.401109	0.179921		-8.13728	-5.06088		-0.103382				-0.0124771
0.40082	0.1795		-8.14519	-5.06345		-0.103478				-0.0129155
0.400742	0.179468		-8.16065	-5.06528		-0.103627				-0.0132669
0.400694	0.179362		-8.16113	-5.06767		-0.104577				-0.0132987
0.400612	0.17909		-8.16536	-5.07778		-0.10507				-0.0133872
0.400415	0.17902		-8.16823	-5.08032		-0.105165				-0.0145064
0.400372	0.179003		-8.18207	-5.10273		-0.105491				-0.0153954
0.399828	0.178815		-8.19672	-5.10509		-0.105561				-0.0155802
0.399517	0.178778		-8.19756	-5.11466		-0.106156				-0.0156788
0.399347	0.178686		-8.21063	-5.11473		-0.106738				-0.0159379
0.399214	0.178585		-8.2253	-5.1253		-0.107204				-0.0164309
0.399142	0.178568		-8.22715	-5.12914		-0.107593				-0.0167236
0.399141	0.178485		-8.23137	-5.12946		-0.109385				-0.0189002
0.399017	0.178458		-8.23295	-5.13219		-0.110071				-0.0194839
0.398914	0.178426		-8.23432	-5.14984		-0.110306				-0.0195192
0.398896	0.178388		-8.24977	-5.15011		-0.110863				-0.020173
0.398894	0.178339		-8.25813	-5.15013		-0.111187				-0.0215852
0.39878	0.178318		-8.2625	-5.15764		-0.111906				-0.0218674
0.398672	0.177775		-8.26386	-5.15769		-0.112528				-0.0219276
0.398632	0.177748		-8.26466	-5.16482		-0.112544				-0.022181
0.398563	0.177692		-8.27607	-5.17672		-0.113251				-0.0222443
0.398386	0.1775		-8.28382	-5.18289		-0.113324				-0.0225436
0.398027	0.177465		-8.28956	-5.18766		-0.113847				-0.0231835
0.397985	0.177443		-8.29239	-5.18893		-0.114184				-0.0231977
0.397971	0.177393		-8.29392	-5.19797		-0.115282				-0.0234595
0.397959	0.177272		-8.30265	-5.19988		-0.115998				-0.023958
0.397956	0.17726		-8.30681	-5.20569		-0.116771				-0.024007
0.397712	0.17709		-8.30709	-5.2076		-0.117398				-0.0249509
0.397704	0.177078		-8.3363	-5.20952		-0.117505				-0.0250853
0.397674	0.177055		-8.34603	-5.21416		-0.117767				-0.0256097
0.397638	0.176886		-8.37222	-5.21706		-0.118272				-0.0258562
0.397442	0.176837		-8.37224	-5.21782		-0.118884				-0.0263716
0.396772	0.176681		-8.37857	-5.22056		-0.120951				-0.0269154
0.396735	0.176641		-8.38127	-5.22142		-0.121108				-0.0271027
0.396572	0.176549		-8.38346	-5.22189		-0.121343				-0.0281238
0.39644	0.176496		-8.40017	-5.22473		-0.12165				-0.0287169
0.396003	0.176271		-8.41789	-5.2301		-0.121783				-0.0294107
0.395859	0.176268		-8.42302	-5.23218		-0.121929				-0.0298827
0.395838	0.176255		-8.42468	-5.23687		-0.122364				-0.0302526
0.395773	0.1761		-8.44136	-5.24683		-0.125746				-0.030326
0.395548	0.176093		-8.44217	-5.24931		-0.125782				-0.0309457
0.39553	0.176012		-8.45014	-5.25595		-0.12594				-0.0312367
0.395512	0.175917		-8.45172	-5.25624		-0.12701				-0.032312
0.395419	0.175912		-8.46606	-5.25731		-0.127904				-0.0325227
0.395412	0.17567		-8.47758	-5.25836		-0.128226				-0.0325268
0.395367	0.175642		-8.48009	-5.26058		-0.129128				-0.0331575
0.395326	0.175607		-8.48077	-5.26596		-0.129752				-0.0336845
0.395289	0.17553		-8.4835	-5.27085		-0.130043				-0.0339452
0.395239	0.175518		-8.50782	-5.2766		-0.130689				-0.0341246
0.395183	0.175449		-8.54087	-5.2969		-0.13097				-0.03441
0.394971	0.175449		-8.54352	-5.29856		-0.131005				-0.0345727
0.394934	0.175429		-8.54417	-5.32039		-0.131455				-0.0349365
0.394778	0.175427		-8.54769	-5.33663		-0.13151				-0.0349376
0.394166	0.175397		-8.55774	-5.33753		-0.136901				-0.035699
0.393989	0.175375		-8.56618	-5.35313		-0.137				-0.0358296
0.393598	0.175372		-8.58357	-5.35462		-0.137443				-0.0359654
0.393524	0.175276		-8.58377	-5.35639		-0.137489				-0.0360019
0.393403	0.175048		-8.60238	-5.36345		-0.138468				-0.0362583
0.39334	0.175002		-8.61023	-5.36962		-0.1385				-0.036417
0.392958	0.174993		-8.62656	-5.36996		-0.138733				-0.0379788
0.392885	0.174906		-8.63461	-5.37217		-0.138775				-0.0385286
0.392713	0.174821		-8.63679	-5.38465		-0.138801				-0.0388159
0.392686	0.174737		-8.63988	-5.39015		-0.138942				-0.0401989
0.392613	0.174627		-8.64319	-5.39037		-0.140015				-0.0402268
0.392376	0.174616		-8.64838	-5.3916		-0.141068				-0.0406701
0.392327	0.174507		-8.64924	-5.42322		-0.141606				-0.0407883
0.392232	0.174383		-8.65151	-5.43433		-0.14166				-0.0418745
0.391553	0.174359		-8.66832	-5.43671		-0.142474				-0.0420751
0.391362	0.174338		-8.67181	-5.4373		-0.142704				-0.0421813
0.391105	0.174052		-8.67409	-5.43765		-0.143047				-0.0427907
0.391003	0.174021		-8.67794	-5.44802		-0.143359				-0.0428061
0.390884	0.173999		-8.72716	-5.44906		-0.144664				-0.043012
0.390822	0.173428		-8.72835	-5.45947		-0.145767				-0.0448484
0.390821	0.173382		-8.7491	-5.47739		-0.146841				-0.0451198
0.39082	0.173349		-8.75124	-5.48888		-0.148126				-0.0457274
0.390798	0.173256		-8.75547	-5.4909		-0.148765				-0.0467833
0.390796	0.173245		-8.75774	-5.51128		-0.149338				-0.0468597
0.390699	0.173083		-8.76971	-5.51697		-0.149427				-0.0468836
0.390666	0.172772		-8.77576	-5.51995		-0.149598				-0.0475786
0.390547	0.172734		-8.78813	-5.52208		-0.149835				-0.047605
0.390196	0.172701		-8.80035	-5.52984		-0.150134				-0.0476973
0.389985	0.172679		-8.81421	-5.53314		-0.150476				-0.049457
0.38997	0.172618		-8.81574	-5.53615		-0.151045				-0.0496078
0.389961	0.172517		-8.8512	-5.53773		-0.15141				-0.0498914
0.389806	0.172439		-8.85592	-5.54805		-0.152225				-0.0499476
0.389792	0.172206		-8.8816	-5.55115		-0.152653				-0.0505555
0.389683	0.17219		-8.9685	-5.55233		-0.152933				-0.0511414
0.389557	0.17218		-8.97157	-5.55273		-0.153226				-0.0511812
0.389513	0.172145		-8.9835	-5.55658		-0.153416				-0.0513125
0.389508	0.171892		-9.0235	-5.56193		-0.15372				-0.0516178
0.389456	0.171798		-9.06324	-5.5625		-0.153729				-0.0516494
0.389146	0.171789		-9.08174	-5.56797		-0.153901				-0.0522133
0.389089	0.171756		-9.13977	-5.57025		-0.154401				-0.0525875
0.389054	0.171718		-9.14655	-5.57281		-0.154502				-0.053105
0.388972	0.171604		-9.16584	-5.57651		-0.154786				-0.0538258
0.388878	0.171565		-9.18834	-5.58582		-0.155438				-0.0539865
0.388638	0.171543		-9.27272	-5.58769		-0.155783				-0.0541879
0.388533	0.171476		-9.32025	-5.59044		-0.155963				-0.0544804
0.388532	0.171387		-9.3533	-5.592		-0.156595				-0.0545269
0.388476	0.171376		-9.37137	-5.59508		-0.157766				-0.055071
0.388309	0.171287		-9.40991	-5.59592		-0.15788				-0.0558544
0.388208	0.171231		-9.41609	-5.61222		-0.157938				-0.0564114
0.388128	0.171222		-9.45685	-5.6123		-0.160905				-0.0568587
0.387867	0.17112		-9.46284	-5.61534		-0.162115				-0.0569953
0.387456	0.171088		-9.47929	-5.62095		-0.162554				-0.05754
0.387229	0.170943		-9.52421	-5.62639		-0.162918				-0.0593294
0.387078	0.170928		-9.53448	-5.62777		-0.163005				-0.0598458
0.386904	0.170905		-9.54191	-5.62826		-0.164017				-0.0608369
0.386604	0.170838		-9.58439	-5.62948		-0.16443				-0.0610748
0.38654	0.170814		-9.6142	-5.64129		-0.165025				-0.0611142
0.386502	0.170553		-9.62789	-5.65067		-0.165052				-0.0611783
0.38646	0.170532		-9.63116	-5.65432		-0.165668				-0.0613319
0.386375	0.170513		-9.70445	-5.65783		-0.166567				-0.0618166
0.386334	0.170452		-9.70942	-5.65863		-0.167207				-0.0621932
0.38613	0.170445		-9.71709	-5.65882		-0.167432				-0.0628134
0.386046	0.170432		-9.71819	-5.66057		-0.167706				-0.0637051
0.386005	0.170392		-9.7204	-5.66074		-0.168349				-0.0638002
0.385995	0.170362		-9.7588	-5.66422		-0.16879				-0.0641023
0.385983	0.170327		-9.79685	-5.67907		-0.169063				-0.0642112
0.385868	0.170274		-9.81606	-5.67931		-0.169535				-0.0658699
0.38581	0.170238		-9.87191	-5.69295		-0.169538				-0.0660965
0.385696	0.170144		-9.87495	-5.69892		-0.169579				-0.066204
0.385606	0.170122		-9.87603	-5.70205		-0.170321				-0.0662706
0.385538	0.17012		-9.91268	-5.70206		-0.170931				-0.0664043
0.384653	0.169972		-9.9434	-5.70368		-0.171285				-0.0667916
0.38445	0.169881		-9.97428	-5.70542		-0.171453				-0.067403
0.384362	0.169843		-10.0045	-5.70747		-0.171742				-0.0675712
0.384157	0.169791		-10.0132	-5.71768		-0.172037				-0.0676426
0.384133	0.169676		-10.0486	-5.7277		-0.172616				-0.068805
0.384128	0.169676		-10.0813	-5.73052		-0.17294				-0.0688911
0.384037	0.169672		-10.1511	-5.73711		-0.173413				-0.0693869
0.384027	0.169613		-10.1779	-5.73773		-0.173511				-0.070749
0.383973	0.169502		-10.1845	-5.73799		-0.173838				-0.070768
0.38383	0.169465		-10.1951	-5.74337		-0.174189				-0.070826
0.383805	0.169451		-10.2705	-5.75128		-0.174681				-0.0713019
0.383766	0.169438		-10.2762	-5.75583		-0.175127				-0.0713259
0.38365	0.16939		-10.2781	-5.75948		-0.175287				-0.0716601
0.38346	0.16935		-10.2971	-5.76606		-0.175439				-0.0719845
0.383143	0.169144		-10.2985	-5.77092		-0.176174				-0.0721177
0.38303	0.169129		-10.3203	-5.78893		-0.176472				-0.0722153
0.383027	0.169103		-10.3235	-5.79059		-0.176632				-0.0723339
0.382646	0.169097		-10.4044	-5.79821		-0.176948				-0.072812
0.382602	0.169096		-10.4149	-5.8005		-0.1773				-0.0730562
0.382534	0.169027		-10.4295	-5.80267		-0.178304				-0.0734986
0.382155	0.168964		-10.4557	-5.81417		-0.178355				-0.0735552
0.381856	0.168947		-10.5418	-5.81511		-0.178444				-0.073636
0.38183	0.168944		-10.556	-5.81991		-0.178506				-0.0736871
0.381801	0.168932		-10.5851	-5.82109		-0.178921				-0.0750334
0.381722	0.168922		-10.5885	-5.82927		-0.179093				-0.0751406
0.38141	0.168872		-10.5962	-5.83236		-0.180108				-0.0763228
0.381325	0.168871		-10.6	-5.8335		-0.180883				-0.0766281
0.381241	0.168868		-10.6189	-5.83549		-0.180931				-0.0766598
0.381228	0.168723		-10.6209	-5.83956		-0.181141				-0.0778668
0.380795	0.168714		-10.6256	-5.84157		-0.18149				-0.0783924
0.380601	0.168678		-10.6527	-5.84435		-0.182188				-0.078732
0.380425	0.168665		-10.6581	-5.85819		-0.182601				-0.0789152
0.380404	0.168526		-10.6592	-5.85859		-0.182794				-0.078947
0.380261	0.168511		-10.6842	-5.86809		-0.182801				-0.0794283
0.380174	0.168493		-10.7163	-5.87202		-0.183567				-0.0802327
0.379887	0.168326		-10.7181	-5.87284		-0.185085				-0.0805907
0.379755	0.168202		-10.7495	-5.87336		-0.185368				-0.0806349
0.379656	0.167959		-10.7547	-5.87587		-0.185528				-0.0806674
0.379518	0.167928		-10.818	-5.87867		-0.185855				-0.080934
0.379428	0.167828		-10.8392	-5.88081		-0.186035				-0.0810474
0.379252	0.167821		-10.8668	-5.88887		-0.186637				-0.0820326
0.37913	0.167801		-10.8768	-5.88933		-0.186875				-0.0820577
0.379077	0.16755		-10.8771	-5.89404		-0.187201				-0.082559
0.37888	0.167478		-10.8893	-5.90277		-0.187256				-0.0826154
0.378863	0.167448		-10.9075	-5.90392		-0.187463				-0.0826766
0.378846	0.167106		-10.9173	-5.90782		-0.187702				-0.0832594
0.378804	0.167091		-10.9183	-5.90786		-0.188524				-0.0834119
0.378778	0.16697		-10.9273	-5.91002		-0.190048				-0.0834969
0.37857	0.166968		-10.9386	-5.91584		-0.191036				-0.0836726
0.378455	0.166817		-10.9702	-5.92968		-0.193076				-0.0838637
0.378432	0.166552		-10.9733	-5.94305		-0.193344				-0.0843653
0.378289	0.166548		-10.9798	-5.94359		-0.19345				-0.0846364
0.378266	0.166457		-11.001	-5.94392		-0.193497				-0.0846667
0.378255	0.166416		-11.0012	-5.94576		-0.194283				-0.0875183
0.378135	0.166207		-11.0537	-5.95045		-0.19542				-0.088931
0.377761	0.166119		-11.0706	-5.95502		-0.197453				-0.0892016
0.377745	0.165937		-11.074	-5.95959		-0.198443				-0.0907576
0.377457	0.16578		-11.0752	-5.96028		-0.198656				-0.0912846
0.377356	0.165663		-11.0766	-5.96664		-0.19867				-0.0920788
0.377345	0.165623		-11.0775	-5.97697		-0.198939				-0.0920939
0.37732	0.165569		-11.0824	-5.98		-0.199942				-0.092787
0.377022	0.165555		-11.0858	-5.99307		-0.200243				-0.0929295
0.376968	0.16555		-11.1172	-5.99955		-0.200468				-0.0930396
0.376792	0.16551		-11.1486	-6.0008		-0.200584				-0.0935987
0.376534	0.165496		-11.1528	-6.00795		-0.200709				-0.0939453
0.376244	0.165429		-11.1778	-6.02626		-0.203153				-0.0944188
0.376167	0.165427		-11.1888	-6.02883		-0.203176				-0.0959701
0.376048	0.165414		-11.1904	-6.02931		-0.203565				-0.0968242
0.37573	0.165307		-11.2031	-6.03208		-0.203721				-0.0973255
0.375573	0.164734		-11.204	-6.0429		-0.204242				-0.0975706
0.375528	0.164599		-11.2131	-6.0472		-0.204907				-0.0978609
0.375362	0.164567		-11.2164	-6.04915		-0.20594				-0.0981617
0.37516	0.164479		-11.2395	-6.05158		-0.207103				-0.0983133
0.374919	0.164411		-11.26	-6.05249		-0.208302				-0.0990632
0.374819	0.164229		-11.2687	-6.05426		-0.208312				-0.0991258
0.374779	0.16417		-11.2691	-6.06302		-0.208628				-0.0991729
0.374745	0.164155		-11.2733	-6.06667		-0.208845				-0.0991877
0.374672	0.164083		-11.2739	-6.06842		-0.209618				-0.0995811
0.374451	0.16395		-11.2762	-6.06968		-0.209879				-0.0998802
0.374374	0.163897		-11.2899	-6.07147		-0.210081				-0.100326
0.373994	0.163886		-11.2932	-6.07276		-0.210235				-0.100337
0.37387	0.163852		-11.3147	-6.08304		-0.210696				-0.1004
0.373713	0.163788		-11.3156	-6.08464		-0.210855				-0.101998
0.373647	0.163786		-11.3205	-6.08503		-0.211247				-0.102323
0.37352	0.16377		-11.3324	-6.09223		-0.211378				-0.103942
0.373442	0.16371		-11.3342	-6.0971		-0.212338				-0.103973
0.373439	0.163694		-11.3426	-6.10492		-0.21236				-0.10421
0.373226	0.163691		-11.3559	-6.10753		-0.214038				-0.104223
0.373081	0.163653		-11.3749	-6.1114		-0.214163				-0.104751
0.372914	0.163591		-11.3772	-6.11511		-0.215213				-0.10501
0.372672	0.163432		-11.3785	-6.118		-0.215882				-0.105218
0.372561	0.163111		-11.3788	-6.11843		-0.216726				-0.106085
0.37253	0.16307		-11.3923	-6.12004		-0.217132				-0.106851
0.37253	0.163067		-11.4216	-6.13828		-0.217586				-0.107142
0.372502	0.162997		-11.4224	-6.1433		-0.217846				-0.107262
0.37225	0.162987		-11.4316	-6.14786		-0.218359				-0.107429
0.372243	0.162955		-11.4535	-6.15534		-0.219034				-0.107444
0.372153	0.162939		-11.46	-6.16239		-0.219171				-0.107855
0.371954	0.162928		-11.4691	-6.1797		-0.219604				-0.109396
0.371897	0.162891		-11.4722	-6.18285		-0.219641				-0.109536
0.371746	0.162876		-11.5492	-6.18906		-0.220347				-0.11041
0.371697	0.162873		-11.5563	-6.19559		-0.220972				-0.110532
0.371652	0.16267		-11.5675	-6.20002		-0.221339				-0.110748
0.371365	0.162599		-11.5932	-6.20971		-0.221519				-0.111424
0.371111	0.162508		-11.6112	-6.21357		-0.222387				-0.112301
0.371083	0.162325		-11.6141	-6.21484		-0.222519				-0.113038
0.370999	0.16215		-11.6153	-6.21747		-0.222917				-0.113228
0.370996	0.162108		-11.6196	-6.22263		-0.223263				-0.113323
0.370991	0.162001		-11.6315	-6.24781		-0.223609				-0.113879
0.37099	0.161945		-11.6386	-6.25057		-0.224278				-0.114474
0.370777	0.161843		-11.6388	-6.25458		-0.224702				-0.114558
0.370524	0.161843		-11.6573	-6.25989		-0.225343				-0.114817
0.370513	0.161814		-11.6649	-6.26211		-0.225348				-0.115194
0.370391	0.161561		-11.6703	-6.26809		-0.225361				-0.117376
0.370305	0.161555		-11.69	-6.26948		-0.225785				-0.117499
0.370152	0.161522		-11.6929	-6.27092		-0.225903				-0.117661
0.370004	0.161399		-11.7485	-6.28243		-0.226456				-0.118369
0.369746	0.161301		-11.7736	-6.28258		-0.226523				-0.118389
0.369714	0.161299		-11.795	-6.28815		-0.226978				-0.118624
0.369563	0.161289		-11.803	-6.2963		-0.227019				-0.118802
0.369374	0.161252		-11.8066	-6.29749		-0.227445				-0.118918
0.369341	0.16118		-11.8371	-6.29781		-0.227744				-0.11917
0.369223	0.161119		-11.8457	-6.29985		-0.22788				-0.119311
0.369117	0.161018		-11.8462	-6.32608		-0.227952				-0.119456
0.368998	0.16099		-11.8546	-6.33444		-0.228018				-0.119504
0.368928	0.160942		-11.8826	-6.33497		-0.228404				-0.119623
0.368842	0.160896		-11.8856	-6.33609		-0.22979				-0.119949
0.368834	0.160787		-11.8881	-6.34742		-0.233467				-0.121039
0.368823	0.160766		-11.892	-6.35043		-0.233471				-0.121679
0.368813	0.160746		-11.915	-6.35687		-0.234155				-0.121782
0.368787	0.160745		-11.9393	-6.35878		-0.235305				-0.12419
0.368725	0.160744		-11.9482	-6.36729		-0.235995				-0.124554
0.368615	0.160704		-11.9544	-6.37591		-0.236019				-0.124923
0.368492	0.160548		-11.9779	-6.37815		-0.236519				-0.125154
0.368229	0.160546		-11.981	-6.38575		-0.237391				-0.125471
0.368198	0.160485		-12.0156	-6.39265		-0.237474				-0.126051
0.368095	0.160367		-12.0275	-6.41036		-0.23791				-0.126346
0.368061	0.16035		-12.0473	-6.4167		-0.239366				-0.126368
0.367974	0.160276		-12.0514	-6.42089		-0.239629				-0.126673
0.367912	0.160227		-12.0576	-6.42154		-0.239814				-0.126836
0.3676	0.160111		-12.0601	-6.42722		-0.240306				-0.126842
0.367563	0.159937		-12.0771	-6.42929		-0.240416				-0.12708
0.367554	0.159881		-12.1001	-6.44645		-0.241629				-0.127535
0.367427	0.15988		-12.1004	-6.45277		-0.242101				-0.127673
0.367414	0.159805		-12.1022	-6.46897		-0.242294				-0.127963
0.367402	0.159788		-12.1029	-6.47935		-0.242503				-0.128022
0.367391	0.159614		-12.1098	-6.48113		-0.242541				-0.128566
0.367275	0.159376		-12.1207	-6.48618		-0.242569				-0.129441
0.367258	0.159307		-12.1236	-6.49162		-0.242719				-0.130114
0.367158	0.159039		-12.1282	-6.49906		-0.242907				-0.130318
0.367117	0.15895		-12.1511	-6.50372		-0.24301				-0.13074
0.366936	0.158903		-12.1577	-6.5092		-0.243412				-0.130767
0.366889	0.158877		-12.1822	-6.51121		-0.244251				-0.131079
0.366839	0.158836		-12.1834	-6.51284		-0.245302				-0.131154
0.366623	0.158829		-12.1853	-6.51852		-0.245662				-0.132035
0.366479	0.158741		-12.1963	-6.52054		-0.245733				-0.132232
0.366111	0.158572		-12.217	-6.52406		-0.245982				-0.132402
0.365997	0.158547		-12.2472	-6.52433		-0.246187				-0.13261
0.365996	0.158539		-12.2588	-6.52721		-0.246487				-0.133334
0.365719	0.158502		-12.2771	-6.53176		-0.246798				-0.133704
0.365685	0.158489		-12.3006	-6.55024		-0.246848				-0.133825
0.365673	0.158387		-12.3019	-6.55521		-0.247136				-0.133846
0.365553	0.158355		-12.3156	-6.55572		-0.247189				-0.134482
0.36539	0.158288		-12.3201	-6.57262		-0.248348				-0.134605
0.365336	0.158152		-12.3268	-6.57345		-0.248583				-0.135749
0.365323	0.158131		-12.3302	-6.57441		-0.249622				-0.136589
0.36522	0.158077		-12.3399	-6.57457		-0.25032				-0.136704
0.365142	0.15804		-12.35	-6.59411		-0.250359				-0.137159
0.365108	0.157993		-12.4094	-6.59779		-0.250361				-0.137353
0.364995	0.157937		-12.4258	-6.60356		-0.25137				-0.138042
0.364882	0.157773		-12.4554	-6.61772		-0.252342				-0.139052
0.364719	0.157674		-12.4619	-6.62577		-0.253281				-0.139143
0.364507	0.157623		-12.4704	-6.6264		-0.253685				-0.139283
0.364295	0.157527		-12.4846	-6.62669		-0.253819				-0.139827
0.36425	0.157444		-12.5133	-6.63423		-0.254256				-0.140403
0.364106	0.157384		-12.5348	-6.63607		-0.254613				-0.141443
0.364086	0.157335		-12.5365	-6.64214		-0.254955				-0.141569
0.364056	0.157288		-12.5455	-6.64686		-0.255061				-0.141986
0.363988	0.157153		-12.5589	-6.65319		-0.256049				-0.142581
0.363443	0.157143		-12.5613	-6.67246		-0.256595				-0.142583
0.363358	0.157138		-12.5634	-6.67672		-0.256746				-0.14363
0.363072	0.157046		-12.5755	-6.6826		-0.256821				-0.14365
0.362995	0.156992		-12.5887	-6.68399		-0.257569				-0.143911
0.362937	0.156837		-12.5893	-6.68901		-0.257606				-0.144138
0.362892	0.156749		-12.6079	-6.6903		-0.258351				-0.14595
0.362862	0.156626		-12.6441	-6.69868		-0.258441				-0.146028
0.362824	0.156494		-12.6469	-6.70128		-0.258535				-0.146556
0.362749	0.156372		-12.6599	-6.70937		-0.258868				-0.146612
0.362516	0.156348		-12.6741	-6.71276		-0.260397				-0.146802
0.362509	0.156315		-12.7045	-6.72384		-0.260662				-0.148682
0.362331	0.156183		-12.7059	-6.72614		-0.261764				-0.148703
0.3623	0.156161		-12.7111	-6.74039		-0.262097				-0.149559
0.362278	0.155969		-12.7181	-6.74346		-0.262756				-0.14996
0.362265	0.155947		-12.7188	-6.74495		-0.263233				-0.150718
0.36225	0.155917		-12.7317	-6.74512		-0.264224				-0.150955
0.362192	0.15576		-12.7318	-6.74527		-0.264341				-0.15098
0.362149	0.155742		-12.7571	-6.75956		-0.264686				-0.151705
0.362147	0.155482		-12.7814	-6.76141		-0.264876				-0.152611
0.362035	0.155257		-12.7852	-6.76285		-0.265081				-0.152996
0.361948	0.155097		-12.7868	-6.76497		-0.265583				-0.15309
0.361864	0.155033		-12.8234	-6.77282		-0.265966				-0.153532
0.361669	0.154999		-12.8345	-6.78368		-0.266003				-0.153685
0.361573	0.154898		-12.8369	-6.7921		-0.266608				-0.15391
0.361468	0.154877		-12.8779	-6.79239		-0.266843				-0.153977
0.361452	0.154714		-12.8781	-6.80183		-0.266914				-0.154003
0.361321	0.154601		-12.896	-6.8037		-0.266933				-0.154602
0.3612	0.154551		-12.8977	-6.80983		-0.267232				-0.154613
0.361199	0.154492		-12.9219	-6.81462		-0.267371				-0.154859
0.361086	0.154482		-12.9557	-6.82546		-0.267559				-0.155793
0.361044	0.154418		-12.9571	-6.83935		-0.267699				-0.156324
0.360986	0.154369		-13.0423	-6.83948		-0.267822				-0.156569
0.360955	0.154346		-13.0616	-6.84456		-0.267843				-0.156682
0.360869	0.154345		-13.0632	-6.8457		-0.267899				-0.156764
0.360715	0.154325		-13.0728	-6.84642		-0.267984				-0.157282
0.360591	0.154313		-13.1086	-6.85312		-0.268169				-0.157597
0.360506	0.154282		-13.133	-6.86136		-0.26825				-0.157703
0.360492	0.154141		-13.1761	-6.86392		-0.268397				-0.158637
0.360464	0.154123		-13.1864	-6.86854		-0.268624				-0.159913
0.360438	0.154094		-13.216	-6.87564		-0.269048				-0.159914
0.359939	0.154055		-13.2228	-6.87586		-0.270195				-0.160532
0.359868	0.154026		-13.2972	-6.88594		-0.270214				-0.160698
0.359843	0.154015		-13.301	-6.89042		-0.272038				-0.160731
0.359824	0.154		-13.35	-6.89507		-0.272679				-0.161524
0.359696	0.153994		-13.3877	-6.89956		-0.27344				-0.162054
0.359685	0.153989		-13.4507	-6.90285		-0.273455				-0.163118
0.359591	0.153815		-13.4554	-6.90588		-0.273673				-0.163262
0.359509	0.153604		-13.4814	-6.90874		-0.274177				-0.163405
0.359498	0.15343		-13.4964	-6.91168		-0.274227				-0.163708
0.359427	0.153396		-13.7867	-6.92906		-0.274966				-0.164443
0.359216	0.153381		-13.8801	-6.9429		-0.275888				-0.164864
0.359146	0.153355		-13.9237	-6.9504		-0.276477				-0.165301
0.359144	0.153298		-13.9463	-6.96156		-0.277449				-0.165677
0.358996	0.153162		-13.959	-6.96329		-0.278701				-0.165802
0.358573	0.153149			-6.96675		-0.278945				-0.165946
0.358523	0.153135			-6.97087		-0.279399				-0.166233
0.358467	0.15308			-6.97373		-0.279615				-0.166334
0.358383	0.153079			-6.99539		-0.280133				-0.166578
0.35824	0.153071			-7.00102		-0.281545				-0.166652
0.358152	0.152993			-7.00982		-0.281652				-0.167457
0.358025	0.152957			-7.01831		-0.281696				-0.168499
0.358015	0.152942			-7.01871		-0.281947				-0.16939
0.357998	0.152916			-7.02401		-0.282152				-0.169634
0.357944	0.152879			-7.0256		-0.282391				-0.169923
0.357886	0.152848			-7.03298		-0.283098				-0.170778
0.357864	0.152834			-7.03738		-0.283196				-0.171171
0.357725	0.152801			-7.04363		-0.283656				-0.171285
0.357699	0.152794			-7.04904		-0.284116				-0.171558
0.357588	0.152677			-7.06722		-0.284172				-0.172017
0.357542	0.152571			-7.07054		-0.284571				-0.172137
0.357491	0.152571			-7.09422		-0.285462				-0.172145
0.357426	0.152446			-7.10159		-0.285671				-0.172456
0.357311	0.152413			-7.11297		-0.286105				-0.172554
0.357246	0.152411			-7.12104		-0.286838				-0.172943
0.357166	0.152264			-7.13146		-0.287209				-0.173206
0.357111	0.152251			-7.14039		-0.287413				-0.173312
0.35699	0.152148			-7.14273		-0.287676				-0.173382
0.356945	0.152025			-7.15073		-0.28769				-0.17352
0.356829	0.1519			-7.15451		-0.288				-0.173628
0.35674	0.151897			-7.16082		-0.288301				-0.174567
0.356415	0.151828			-7.16733		-0.290172				-0.174644
0.356069	0.151774			-7.16887		-0.290987				-0.175665
0.356002	0.151742			-7.16943		-0.291256				-0.175937
0.355907	0.151638			-7.17556		-0.291561				-0.176338
0.35576	0.151529			-7.17958		-0.291564				-0.17659
0.355759	0.151471			-7.20578		-0.29165				-0.177682
0.355723	0.151447			-7.23225		-0.291935				-0.177703
0.355638	0.151337			-7.23374		-0.292947				-0.178223
0.355615	0.151335			-7.23686		-0.292987				-0.178479
0.355606	0.151231			-7.25011		-0.293834				-0.178819
0.355549	0.151138			-7.27441		-0.294004				-0.178946
0.355352	0.151131			-7.28604		-0.29418				-0.179229
0.354975	0.151075			-7.28737		-0.294193				-0.179524
0.354971	0.151049			-7.30022		-0.294645				-0.180057
0.35481	0.150919			-7.32478		-0.29473				-0.180301
0.354459	0.150882			-7.33174		-0.294893				-0.180764
0.354275	0.150862			-7.34069		-0.295042				-0.181779
0.354174	0.150818			-7.35745		-0.29527				-0.182074
0.354138	0.150762			-7.3785		-0.296481				-0.182375
0.354063	0.150705			-7.38148		-0.296659				-0.182599
0.353961	0.15052			-7.40302		-0.297004				-0.183294
0.353852	0.150383			-7.40327		-0.297047				-0.183544
0.353724	0.150383			-7.42421		-0.297236				-0.184484
0.35371	0.150257			-7.42715		-0.297554				-0.184667
0.353677	0.150251			-7.44075		-0.298335				-0.184909
0.353572	0.150221			-7.44476		-0.298848				-0.185518
0.353478	0.150006			-7.451		-0.299616				-0.18574
0.353362	0.149999			-7.50672		-0.300624				-0.186186
0.353318	0.149988			-7.51955		-0.301102				-0.18644
0.353309	0.149858			-7.52471		-0.303407				-0.18677
0.353091	0.14978			-7.5258		-0.303828				-0.186783
0.35307	0.149749			-7.54773		-0.304023				-0.186936
0.352847	0.149745			-7.56859		-0.304204				-0.188067
0.352736	0.14969			-7.57691		-0.304639				-0.188086
0.352666	0.149607			-7.57709		-0.30491				-0.1882
0.352635	0.149595			-7.58494		-0.305725				-0.188545
0.352613	0.14959			-7.61406		-0.305854				-0.188619
0.352511	0.149546			-7.61945		-0.306293				-0.189157
0.352307	0.149496			-7.62941		-0.306756				-0.189932
0.352024	0.149425			-7.63079		-0.306838				-0.190492
0.351897	0.149415			-7.63438		-0.306951				-0.190601
0.351842	0.149365			-7.63563		-0.30769				-0.191548
0.351806	0.149326			-7.63744		-0.308315				-0.191957
0.351747	0.149297			-7.64748		-0.30833				-0.192401
0.351724	0.149287			-7.65006		-0.308461				-0.192823
0.351671	0.149257			-7.67082		-0.308638				-0.193515
0.351558	0.149169			-7.69667		-0.308708				-0.194969
0.351464	0.149098			-7.70683		-0.308997				-0.195055
0.351382	0.148927			-7.70829		-0.309158				-0.195167
0.351157	0.148839			-7.71551		-0.309567				-0.195238
0.351132	0.148833			-7.72515		-0.309731				-0.195616
0.351027	0.148829			-7.74712		-0.310417				-0.196362
0.351002	0.148772			-7.75518		-0.310771				-0.196642
0.350938	0.148762			-7.76138		-0.311881				-0.196735
0.350871	0.148721			-7.76244		-0.312203				-0.196742
0.350666	0.148684			-7.78399		-0.312833				-0.197178
0.350165	0.148613			-7.78848		-0.313405				-0.19734
0.350017	0.148548			-7.79066		-0.314054				-0.198145
0.349998	0.148405			-7.79616		-0.314185				-0.19822
0.349973	0.148376			-7.79723		-0.314275				-0.198389
0.349798	0.148365			-7.80265		-0.314956				-0.198423
0.349714	0.148326			-7.80782		-0.315072				-0.198715
0.349659	0.148322			-7.81121		-0.315573				-0.199162
0.349496	0.148248			-7.81158		-0.315705				-0.199709
0.349445	0.148225			-7.82044		-0.316272				-0.200343
0.349301	0.148182			-7.8278		-0.31697				-0.200382
0.349188	0.148117			-7.83849		-0.317067				-0.200444
0.349128	0.148008			-7.83859		-0.317295				-0.200567
0.349047	0.147986			-7.84171		-0.318469				-0.20074
0.348912	0.147925			-7.84332		-0.320191				-0.200791
0.348855	0.147886			-7.85354		-0.321951				-0.200816
0.348394	0.147869			-7.86192		-0.322552				-0.200897
0.348349	0.147842			-7.86298		-0.323745				-0.201415
0.348322	0.147711			-7.86895		-0.324032				-0.202067
0.348284	0.147706			-7.87375		-0.324127				-0.202473
0.348272	0.147688			-7.87655		-0.325154				-0.202553
0.34819	0.147527			-7.8829		-0.326026				-0.202624
0.348174	0.147503			-7.88387		-0.326159				-0.202805
0.34805	0.147477			-7.88539		-0.3262				-0.203267
0.34795	0.147462			-7.89259		-0.328286				-0.204236
0.347873	0.147302			-7.89852		-0.328455				-0.20437
0.347835	0.147301			-7.90456		-0.328473				-0.20505
0.34775	0.14718			-7.91646		-0.329198				-0.205756
0.347586	0.147172			-7.92637		-0.329894				-0.205986
0.347529	0.147143			-7.92723		-0.330888				-0.206245
0.34751	0.147122			-7.93476		-0.332106				-0.206461
0.347462	0.147115			-7.94484		-0.332248				-0.206755
0.347277	0.147053			-7.96584		-0.333193				-0.207378
0.347267	0.146799			-7.96738		-0.333336				-0.207451
0.346815	0.146736			-8.0029		-0.334719				-0.208194
0.346767	0.146698			-8.02168		-0.335136				-0.208378
0.34666	0.146687			-8.04291		-0.336293				-0.208433
0.346567	0.146612			-8.04298		-0.33667				-0.208457
0.346517	0.146391			-8.05504		-0.336818				-0.208458
0.346315	0.146339			-8.05833		-0.337182				-0.208717
0.346193	0.146333			-8.06059		-0.337644				-0.209332
0.346139	0.14608			-8.06586		-0.338319				-0.209492
0.346139	0.146			-8.09086		-0.338745				-0.209603
0.346066	0.145982			-8.09521		-0.338751				-0.209882
0.345939	0.1458			-8.10442		-0.339357				-0.209908
0.345719	0.145796			-8.11262		-0.339412				-0.210344
0.345718	0.14578			-8.117		-0.339418				-0.210782
0.345592	0.145727			-8.12001		-0.339923				-0.211265
0.345535	0.145712			-8.12032		-0.340205				-0.211631
0.34541	0.145601			-8.12977		-0.341088				-0.213632
0.345013	0.145523			-8.1518		-0.341212				-0.21437
0.344766	0.145462			-8.16582		-0.34124				-0.214714
0.344677	0.145425			-8.17685		-0.341506				-0.215757
0.344656	0.145421			-8.21018		-0.341752				-0.215759
0.344555	0.145272			-8.2226		-0.341965				-0.216273
0.344294	0.145173			-8.22438		-0.342045				-0.216586
0.344196	0.145031			-8.22584		-0.342658				-0.217081
0.344133	0.145008			-8.22874		-0.343691				-0.217132
0.344025	0.144949			-8.23471		-0.3437				-0.217132
0.343964	0.144936			-8.23737		-0.343987				-0.217275
0.343582	0.144855			-8.23786		-0.344109				-0.217473
0.343521	0.144848			-8.24869		-0.344311				-0.217913
0.343404	0.14475			-8.25042		-0.344374				-0.21815
0.343277	0.144656			-8.27329		-0.344607				-0.220242
0.343221	0.144633			-8.30706		-0.344992				-0.221165
0.34294	0.144575			-8.31444		-0.34542				-0.221627
0.342698	0.144574			-8.32507		-0.345477				-0.222117
0.342635	0.144567			-8.34525		-0.345652				-0.222617
0.342418	0.144484			-8.34573		-0.346029				-0.223683
0.342258	0.144472			-8.34728		-0.347747				-0.224622
0.34222	0.144458			-8.35358		-0.347999				-0.224662
0.342165	0.144427			-8.3607		-0.348367				-0.224834
0.342152	0.144358			-8.37059		-0.348435				-0.225
0.341988	0.144254			-8.37971		-0.348963				-0.225528
0.341846	0.144213			-8.39015		-0.349052				-0.226158
0.341733	0.144206			-8.39491		-0.349352				-0.226843
0.341627	0.144183			-8.39848		-0.350053				-0.227236
0.341609	0.144154			-8.43872		-0.350085				-0.227364
0.341584	0.144116			-8.45228		-0.350337				-0.227473
0.34151	0.144096			-8.46738		-0.350678				-0.22821
0.341412	0.143891			-8.47605		-0.351067				-0.228726
0.341081	0.143837			-8.49363		-0.351479				-0.22933
0.340669	0.143792			-8.49526		-0.351905				-0.229459
0.340637	0.14379			-8.49559		-0.352899				-0.229575
0.340363	0.143739			-8.50262		-0.353577				-0.230029
0.340339	0.143677			-8.50917		-0.353812				-0.230281
0.340285	0.143557			-8.51845		-0.353963				-0.230909
0.340216	0.143527			-8.52296		-0.354361				-0.231707
0.340173	0.143487			-8.53817		-0.355129				-0.2318
0.340144	0.143343			-8.54988		-0.355516				-0.232658
0.340093	0.143326			-8.55684		-0.356008				-0.233503
0.33995	0.14332			-8.60063		-0.356052				-0.233807
0.339762	0.143298			-8.62515		-0.356461				-0.234126
0.339742	0.143293			-8.62572		-0.356573				-0.234255
0.339451	0.143274			-8.63616		-0.357718				-0.234519
0.339324	0.143213			-8.64767		-0.357945				-0.2351
0.33928	0.143126			-8.65128		-0.358012				-0.235597
0.339268	0.143086			-8.65844		-0.358181				-0.2356
0.339031	0.14308			-8.65943		-0.359639				-0.235755
0.338979	0.143032			-8.66605		-0.360032				-0.236762
0.338963	0.142728			-8.6835		-0.360614				-0.236854
0.338914	0.142666			-8.69315		-0.360827				-0.237024
0.338858	0.142542			-8.70238		-0.36083				-0.237728
0.338569	0.142541			-8.71359		-0.36168				-0.238175
0.338527	0.142504			-8.7162		-0.36185				-0.238573
0.338485	0.142433			-8.71962		-0.36187				-0.238711
0.338403	0.142398			-8.72052		-0.362431				-0.239053
0.338318	0.142385			-8.72211		-0.362838				-0.239229
0.338249	0.14221			-8.72234		-0.362904				-0.239514
0.33821	0.142197			-8.72612		-0.362915				-0.239692
0.338179	0.142173			-8.7301		-0.363033				-0.240705
0.338155	0.142106			-8.73471		-0.363273				-0.241139
0.33805	0.142103			-8.74262		-0.363777				-0.241913
0.33805	0.142018			-8.75237		-0.36475				-0.242124
0.337802	0.141996			-8.75948		-0.365012				-0.24246
0.337791	0.141963			-8.76951		-0.365423				-0.242712
0.337746	0.141892			-8.78142		-0.365739				-0.24308
0.337598	0.141888			-8.79632		-0.367296				-0.243166
0.337563	0.141683			-8.81186		-0.368684				-0.243895
0.337555	0.141669			-8.82323		-0.369125				-0.243962
0.337385	0.141669			-8.82662		-0.369406				-0.244576
0.337253	0.14156			-8.83506		-0.370105				-0.244714
0.337082	0.141448			-8.83859		-0.370149				-0.244982
0.336777	0.141379			-8.85008		-0.371014				-0.245444
0.336657	0.141262			-8.86188		-0.371305				-0.245533
0.336418	0.141139			-8.86412		-0.371903				-0.245624
0.336368	0.141002			-8.86587		-0.372026				-0.24636
0.336325	0.141002			-8.8987		-0.37322				-0.246901
0.336273	0.141			-8.89872		-0.373484				-0.246929
0.336267	0.140974			-8.90291		-0.375065				-0.24717
0.336098	0.140947			-8.91326		-0.375196				-0.247221
0.335933	0.140858			-8.91915		-0.376112				-0.247367
0.335856	0.140838			-8.92409		-0.376207				-0.247997
0.335745	0.140831			-8.93341		-0.376599				-0.24802
0.335612	0.14083			-8.94152		-0.376729				-0.248271
0.335254	0.140764			-8.9528		-0.3773				-0.248913
0.335216	0.140685			-8.96022		-0.377818				-0.250434
0.335058	0.140659			-8.96674		-0.378476				-0.250831
0.334969	0.140539			-8.9704		-0.378541				-0.251235
0.334728	0.140442			-8.98901		-0.379035				-0.251571
0.334551	0.140427			-8.99403		-0.379101				-0.251696
0.334542	0.14033			-9.02157		-0.379324				-0.252037
0.334538	0.140323			-9.02567		-0.379564				-0.252094
0.3345	0.14028			-9.02938		-0.379709				-0.252669
0.33446	0.140251			-9.04119		-0.379906				-0.252802
0.334438	0.140238			-9.05504		-0.379942				-0.253105
0.334343	0.140193			-9.08758		-0.379995				-0.253262
0.334315	0.140164			-9.09086		-0.380067				-0.253933
0.334057	0.140157			-9.09539		-0.380204				-0.254044
0.333957	0.140072			-9.0982		-0.380268				-0.254124
0.333845	0.139993			-9.1087		-0.38057				-0.25415
0.333814	0.139889			-9.11896		-0.380581				-0.254271
0.33368	0.139833			-9.15161		-0.381502				-0.254472
0.333664	0.139784			-9.16472		-0.381507				-0.25535
0.333571	0.139738			-9.17662		-0.3819				-0.255792
0.333541	0.139668			-9.19789		-0.382901				-0.255951
0.333524	0.139615			-9.2037		-0.383069				-0.256239
0.332933	0.139527			-9.20672		-0.383324				-0.257184
0.332923	0.139482			-9.20741		-0.383404				-0.258427
0.332905	0.139371			-9.21271		-0.383452				-0.259309
0.332804	0.139295			-9.2252		-0.383513				-0.259776
0.332804	0.13925			-9.22629		-0.383675				-0.259846
0.332714	0.139208			-9.23054		-0.384119				-0.260287
0.332518	0.139097			-9.23087		-0.387075				-0.261346
0.332492	0.139036			-9.30042		-0.387198				-0.261711
0.33241	0.139006			-9.30462		-0.387696				-0.262057
0.33234	0.138994			-9.31729		-0.388244				-0.262081
0.332237	0.138868			-9.3237		-0.389276				-0.262538
0.332177	0.138723			-9.32686		-0.389472				-0.262803
0.331992	0.13868			-9.35187		-0.389958				-0.262879
0.331978	0.138579			-9.3522		-0.390064				-0.263246
0.331837	0.138443			-9.37474		-0.390586				-0.263706
0.331649	0.138318			-9.38253		-0.391305				-0.263711
0.331593	0.138181			-9.38988		-0.391521				-0.264088
0.33142	0.138136			-9.39156		-0.391728				-0.264397
0.331279	0.138135			-9.41207		-0.391939				-0.265459
0.331224	0.138116			-9.41287		-0.392648				-0.265637
0.33122	0.138011			-9.43154		-0.393002				-0.266488
0.331171	0.137857			-9.44734		-0.393283				-0.266518
0.330861	0.13781			-9.4926		-0.394274				-0.26749
0.330432	0.137589			-9.5003		-0.39428				-0.267723
0.330411	0.137569			-9.5024		-0.394364				-0.268175
0.330293	0.137548			-9.50656		-0.394933				-0.26833
0.33028	0.137537			-9.51524		-0.396941				-0.268383
0.33019	0.137514			-9.52197		-0.397348				-0.268826
0.330187	0.137499			-9.5402		-0.397372				-0.269828
0.330114	0.137463			-9.56268		-0.397583				-0.270045
0.330063	0.137446			-9.56575		-0.398117				-0.270253
0.330058	0.137433			-9.56688		-0.398348				-0.271338
0.330023	0.13743			-9.5704		-0.398597				-0.27186
0.32997	0.137397			-9.62585		-0.398602				-0.272364
0.329883	0.137395			-9.62664		-0.398908				-0.272619
0.329799	0.137385			-9.6292		-0.399795				-0.272978
0.329793	0.137297			-9.63241		-0.400038				-0.273002
0.329693	0.137289			-9.63245		-0.400091				-0.27355
0.329615	0.13727			-9.63837		-0.400108				-0.273749
0.329155	0.137121			-9.6484		-0.401305				-0.273817
0.329008	0.137091			-9.66533		-0.401312				-0.27463
0.328945	0.136987			-9.67405		-0.401421				-0.274954
0.328784	0.136821			-9.70246		-0.401499				-0.274959
0.328772	0.136817			-9.71428		-0.401539				-0.275106
0.328758	0.136812			-9.72783		-0.401601				-0.275651
0.32874	0.136804			-9.74822		-0.403517				-0.275766
0.3287	0.136661			-9.76867		-0.404149				-0.2765
0.328544	0.13665			-9.77266		-0.404924				-0.276813
0.328396	0.13659			-9.80476		-0.404976				-0.27815
0.328193	0.136564			-9.81339		-0.406227				-0.278187
0.328065	0.13623			-9.84149		-0.406917				-0.278223
0.327941	0.136188			-9.84432		-0.407115				-0.27866
0.327774	0.136018			-9.85219		-0.407442				-0.279568
0.327631	0.135954			-9.85888		-0.407589				-0.27989
0.327576	0.135887			-9.87248		-0.407716				-0.280142
0.327484	0.135741			-9.89931		-0.407718				-0.280343
0.327484	0.135619			-9.90247		-0.408147				-0.280461
0.327468	0.135461			-9.91505		-0.408325				-0.280479
0.327416	0.13546			-9.93086		-0.408627				-0.280567
0.327328	0.135361			-9.93341		-0.409375				-0.281
0.327085	0.135284			-9.94629		-0.409609				-0.281218
0.327057	0.135151			-9.94797		-0.410172				-0.281951
0.326971	0.135104			-9.94895		-0.410174				-0.282172
0.326932	0.135085			-9.94988		-0.410356				-0.282401
0.32691	0.135084			-9.96199		-0.410427				-0.282467
0.326856	0.134999			-9.99774		-0.410456				-0.282496
0.326405	0.134874			-10.0114		-0.410887				-0.282577
0.326384	0.134843			-10.0256		-0.411315				-0.28312
0.326378	0.134806			-10.0366		-0.411364				-0.28318
0.326378	0.134787			-10.0518		-0.411485				-0.283196
0.326363	0.134735			-10.1447		-0.41241				-0.283275
0.326306	0.134718			-10.1568		-0.412821				-0.283415
0.326245	0.134677			-10.1697		-0.413225				-0.283973
0.32624	0.134588			-10.17		-0.41388				-0.284369
0.326064	0.134521			-10.1813		-0.414489				-0.284543
0.325979	0.134482			-10.1942		-0.414746				-0.284664
0.325918	0.134472			-10.2044		-0.414947				-0.284856
0.325782	0.134337			-10.2262		-0.415944				-0.28504
0.32574	0.134316			-10.2685		-0.4162				-0.285504
0.325716	0.134246			-10.2758		-0.416789				-0.285662
0.325664	0.134224			-10.2901		-0.417699				-0.285921
0.325624	0.134039			-10.3156		-0.417731				-0.286296
0.325291	0.134032			-10.3494		-0.418002				-0.286842
0.325264	0.133957			-10.3531		-0.418626				-0.286952
0.325088	0.133955			-10.3995		-0.419065				-0.286957
0.324867	0.133837			-10.4602		-0.420025				-0.286993
0.324831	0.133722			-10.4626		-0.420203				-0.287688
0.324825	0.133545			-10.4734		-0.42035				-0.287849
0.324672	0.13345			-10.4778		-0.421037				-0.287849
0.324635	0.13341			-10.5099		-0.421192				-0.288393
0.324461	0.133236			-10.5167		-0.42147				-0.288482
0.324446	0.133216			-10.5211		-0.421504				-0.288742
0.324324	0.133173			-10.5286		-0.421942				-0.289159
0.324088	0.133109			-10.541		-0.4228				-0.289311
0.324017	0.13295			-10.5461		-0.422974				-0.289842
0.323998	0.13287			-10.5645		-0.42442				-0.289881
0.323969	0.132811			-10.6174		-0.425018				-0.290143
0.323955	0.132573			-10.6451		-0.425294				-0.29121
0.323755	0.132572			-10.6719		-0.425303				-0.291884
0.323599	0.132487			-10.6788		-0.425677				-0.292249
0.323583	0.132381			-10.7032		-0.426175				-0.292816
0.323184	0.132333			-10.706		-0.42679				-0.293106
0.323162	0.132333			-10.7111		-0.426893				-0.293396
0.323013	0.132214			-10.7289		-0.427018				-0.293548
0.322917	0.131939			-10.7522		-0.427238				-0.294247
0.32291	0.131878			-10.7526		-0.427278				-0.294457
0.322675	0.131804			-10.7617		-0.42756				-0.294631
0.322646	0.131778			-10.8171		-0.427724				-0.294779
0.322489	0.131763			-10.8438		-0.427791				-0.295283
0.322296	0.13166			-10.8508		-0.428884				-0.295366
0.322248	0.13161			-10.8572		-0.428998				-0.295588
0.322211	0.131265			-10.8574		-0.430923				-0.295676
0.322208	0.131232			-10.8587		-0.43101				-0.295746
0.322152	0.131119			-10.865		-0.431203				-0.296193
0.321873	0.13108			-10.8894		-0.431591				-0.296461
0.321597	0.1308			-10.9548		-0.432319				-0.296516
0.321563	0.130796			-10.9598		-0.432368				-0.297062
0.321535	0.130744			-11.0269		-0.432413				-0.297542
0.321367	0.130689			-11.0905		-0.432469				-0.298236
0.321328	0.130624			-11.2032		-0.432553				-0.299095
0.321251	0.1306			-11.3193		-0.432923				-0.299251
0.32121	0.130441			-11.3504		-0.432978				-0.299423
0.321055	0.1304			-12.5959		-0.43329				-0.29954
0.32085	0.130398			-12.6745		-0.433505				-0.300089
0.320804	0.130374			-13.2901		-0.434822				-0.300403
0.32054	0.13026			-14.1603		-0.434852				-0.300624
0.320539	0.130213			-14.6973		-0.434854				-0.300962
0.320483	0.130101					-0.43492				-0.301626
0.320329	0.130085					-0.43498				-0.301733
0.320201	0.129885					-0.434982				-0.302273
0.320118	0.129822					-0.435312				-0.302352
0.320097	0.12967					-0.43631				-0.302501
0.320046	0.12964					-0.436494				-0.302857
0.319971	0.129448					-0.436521				-0.303094
0.319912	0.129383					-0.437174				-0.303203
0.319706	0.129359					-0.43737				-0.303274
0.319569	0.12935					-0.437372				-0.30444
0.319364	0.12924					-0.437626				-0.304795
0.319353	0.129077					-0.437805				-0.304893
0.319277	0.129038					-0.438835				-0.305818
0.319256	0.128983					-0.439237				-0.305871
0.319245	0.12888					-0.439463				-0.305981
0.319102	0.128861					-0.439763				-0.306162
0.319071	0.128771					-0.439878				-0.306294
0.319004	0.128696					-0.440001				-0.306395
0.318877	0.128622					-0.440045				-0.306651
0.318153	0.128569					-0.440328				-0.30669
0.317796	0.128568					-0.440378				-0.306736
0.317625	0.128545					-0.440505				-0.307023
0.317551	0.128484					-0.440703				-0.307954
0.317403	0.128456					-0.441211				-0.308181
0.317292	0.128394					-0.441628				-0.308284
0.317092	0.128341					-0.441727				-0.308606
0.317082	0.128252					-0.442168				-0.308607
0.31671	0.128189					-0.442238				-0.308712
0.316436	0.128188					-0.442637				-0.30935
0.316383	0.128185					-0.443032				-0.310126
0.316369	0.12814					-0.444904				-0.310431
0.316366	0.128136					-0.445114				-0.311261
0.316269	0.1281					-0.44521				-0.311385
0.316177	0.127916					-0.446114				-0.312339
0.316074	0.127883					-0.446953				-0.312531
0.315959	0.127679					-0.44699				-0.31259
0.315498	0.127633					-0.447104				-0.312907
0.315454	0.1276					-0.447313				-0.313963
0.315358	0.127549					-0.447389				-0.314114
0.31529	0.127309					-0.448004				-0.314245
0.315158	0.127128					-0.448297				-0.314574
0.315047	0.127111					-0.451093				-0.314703
0.31467	0.127105					-0.451095				-0.314797
0.314623	0.127029					-0.451267				-0.314964
0.314623	0.127008					-0.451496				-0.31541
0.314268	0.126946					-0.451877				-0.315445
0.314114	0.126852					-0.452036				-0.315716
0.314053	0.126848					-0.452071				-0.315763
0.314007	0.126599					-0.452339				-0.317023
0.313873	0.126596					-0.452512				-0.317235
0.313871	0.126539					-0.453862				-0.318315
0.313838	0.126484					-0.454449				-0.31834
0.313817	0.12637					-0.455765				-0.318673
0.31377	0.126366					-0.455975				-0.318699
0.313397	0.126315					-0.456128				-0.31928
0.31337	0.126248					-0.457238				-0.319287
0.313362	0.126219					-0.457578				-0.319777
0.313303	0.126207					-0.457597				-0.320226
0.313228	0.126141					-0.45777				-0.320556
0.313083	0.126052					-0.458068				-0.320947
0.31304	0.126006					-0.459125				-0.321403
0.312719	0.125923					-0.459468				-0.321547
0.312564	0.125887					-0.459989				-0.321567
0.312502	0.125787					-0.461053				-0.321584
0.31249	0.125764					-0.461617				-0.321928
0.312481	0.12575					-0.461912				-0.323031
0.312383	0.125738					-0.46262				-0.323194
0.312325	0.125714					-0.462889				-0.32378
0.312271	0.125682					-0.463135				-0.323882
0.312222	0.125675					-0.463408				-0.324719
0.312094	0.125629					-0.463431				-0.325156
0.311815	0.125626					-0.463523				-0.325189
0.311802	0.125568					-0.464246				-0.325582
0.311725	0.125529					-0.464612				-0.326414
0.31168	0.125518					-0.465211				-0.32683
0.31168	0.12551					-0.465843				-0.326838
0.311673	0.125509					-0.466441				-0.327055
0.311574	0.125424					-0.466906				-0.327201
0.311501	0.125386					-0.467717				-0.327316
0.311421	0.125237					-0.46828				-0.327363
0.311071	0.125147					-0.468329				-0.327412
0.310828	0.125038					-0.468846				-0.328293
0.310826	0.124964					-0.469463				-0.328455
0.310679	0.124958					-0.469661				-0.329334
0.310669	0.124944					-0.470028				-0.329798
0.31059	0.124921					-0.470677				-0.329835
0.310551	0.124742					-0.471309				-0.330207
0.310518	0.124533					-0.471466				-0.331462
0.310504	0.124519					-0.471516				-0.331507
0.31047	0.124488					-0.471725				-0.331587
0.310389	0.124353					-0.472288				-0.331851
0.310338	0.124311					-0.472579				-0.332044
0.310085	0.124173					-0.472814				-0.332244
0.310038	0.124139					-0.472838				-0.332371
0.309658	0.123988					-0.472859				-0.332474
0.309632	0.123986					-0.472907				-0.332894
0.309551	0.123958					-0.475639				-0.33294
0.309483	0.123917					-0.476157				-0.333633
0.309308	0.123874					-0.476163				-0.334047
0.309189	0.123795					-0.476301				-0.335231
0.309136	0.123778					-0.476803				-0.335284
0.309078	0.123707					-0.47694				-0.335646
0.30897	0.123706					-0.477056				-0.336529
0.308894	0.123694					-0.477204				-0.337705
0.30878	0.123575					-0.477527				-0.337851
0.308744	0.123512					-0.477713				-0.338417
0.308676	0.123502					-0.478363				-0.338432
0.308659	0.12349					-0.479236				-0.338867
0.308478	0.123487					-0.479572				-0.338951
0.308417	0.123431					-0.479616				-0.339326
0.308384	0.123395					-0.47996				-0.340319
0.308336	0.123254					-0.48				-0.340447
0.308308	0.123187					-0.480038				-0.340697
0.308184	0.123173					-0.480694				-0.341101
0.308133	0.123153					-0.481258				-0.341155
0.308095	0.123026					-0.481464				-0.341321
0.308035	0.123024					-0.481917				-0.34153
0.307907	0.122699					-0.482226				-0.342043
0.307848	0.122666					-0.482479				-0.342239
0.307774	0.122657					-0.482682				-0.34226
0.307721	0.122575					-0.48274				-0.34236
0.30758	0.122527					-0.483469				-0.343221
0.307572	0.122522					-0.483861				-0.343513
0.307445	0.12251					-0.48393				-0.343688
0.307423	0.122479					-0.484202				-0.344134
0.307374	0.122475					-0.485121				-0.344928
0.307322	0.122417					-0.485656				-0.345689
0.30719	0.122324					-0.486267				-0.34606
0.307143	0.122282					-0.487229				-0.348785
0.307128	0.122256					-0.487733				-0.349442
0.307078	0.122256					-0.487904				-0.349728
0.306924	0.122244					-0.489313				-0.350199
0.30689	0.122209					-0.489376				-0.350399
0.306823	0.122175					-0.489513				-0.350785
0.306815	0.122108					-0.489686				-0.350787
0.306437	0.12209					-0.490021				-0.351813
0.306358	0.122083					-0.490259				-0.351822
0.306356	0.122053					-0.490298				-0.351881
0.306123	0.122051					-0.490673				-0.352178
0.306098	0.122017					-0.490679				-0.352554
0.30594	0.121945					-0.490953				-0.352571
0.305854	0.121892					-0.491127				-0.3535
0.305776	0.121887					-0.492726				-0.35395
0.305637	0.121697					-0.494084				-0.354375
0.305536	0.121436					-0.494161				-0.354386
0.305409	0.121332					-0.494779				-0.354461
0.305181	0.121197					-0.495287				-0.355001
0.305115	0.121184					-0.495428				-0.355013
0.305108	0.121026					-0.4959				-0.355275
0.304764	0.120911					-0.496036				-0.355435
0.304679	0.120911					-0.496299				-0.355702
0.304494	0.120903					-0.496533				-0.356053
0.304397	0.120777					-0.496706				-0.356631
0.304396	0.120756					-0.496911				-0.357392
0.304378	0.120726					-0.497891				-0.357432
0.30404	0.120715					-0.498017				-0.35768
0.304031	0.120453					-0.498213				-0.35782
0.303731	0.120343					-0.498242				-0.358778
0.303618	0.120278					-0.498423				-0.359218
0.303545	0.120139					-0.499238				-0.359413
0.303538	0.120091					-0.499312				-0.359461
0.303519	0.120068					-0.499617				-0.35962
0.303489	0.120056					-0.499782				-0.359705
0.303458	0.119921					-0.500011				-0.359895
0.303432	0.119907					-0.500534				-0.360222
0.303414	0.119803					-0.50073				-0.360362
0.303381	0.119759					-0.501052				-0.361127
0.303258	0.119677					-0.501185				-0.361142
0.302929	0.119598					-0.501551				-0.361324
0.302862	0.119479					-0.501622				-0.361506
0.30265	0.11932					-0.501672				-0.361614
0.302503	0.1193					-0.501896				-0.361768
0.302456	0.1193					-0.501935				-0.361924
0.302312	0.119284					-0.501946				-0.362043
0.302129	0.119252					-0.502546				-0.362362
0.301961	0.119191					-0.503162				-0.36275
0.301848	0.119053					-0.503476				-0.36275
0.301827	0.118965					-0.50387				-0.362999
0.301722	0.118961					-0.504224				-0.363086
0.301536	0.118855					-0.504263				-0.363615
0.301411	0.11866					-0.504497				-0.363792
0.30138	0.118618					-0.505062				-0.3641
0.301063	0.118598					-0.505576				-0.364483
0.300927	0.118268					-0.505648				-0.365093
0.300777	0.118169					-0.505884				-0.365199
0.3007	0.118168					-0.506588				-0.365223
0.300632	0.118086					-0.506922				-0.365266
0.300606	0.118061					-0.508223				-0.36565
0.30059	0.117963					-0.508526				-0.365795
0.300588	0.117916					-0.509047				-0.365985
0.300514	0.117901					-0.509242				-0.366381
0.300277	0.117822					-0.50975				-0.366473
0.300126	0.117708					-0.511754				-0.366483
0.300107	0.117679					-0.511893				-0.366787
0.300026	0.117675					-0.511936				-0.36688
0.299954	0.117588					-0.512187				-0.367114
0.29976	0.117506					-0.5125				-0.367267
0.299759	0.117426					-0.512509				-0.367378
0.299668	0.117403					-0.51279				-0.368199
0.299668	0.117327					-0.512973				-0.368234
0.29954	0.117309					-0.513108				-0.368644
0.29943	0.117249					-0.513906				-0.368647
0.299248	0.117225					-0.514232				-0.368834
0.298907	0.11718					-0.514489				-0.369522
0.298883	0.117077					-0.514638				-0.369602
0.298853	0.117005					-0.514841				-0.369843
0.298787	0.11696					-0.515553				-0.370554
0.298745	0.116941					-0.516577				-0.370895
0.298708	0.116756					-0.517035				-0.371004
0.298677	0.116732					-0.517897				-0.3711
0.298606	0.116665					-0.518019				-0.371901
0.298317	0.116583					-0.518136				-0.372155
0.298284	0.116575					-0.518442				-0.372791
0.298282	0.116571					-0.518911				-0.373396
0.298027	0.116539					-0.519638				-0.373663
0.298004	0.116524					-0.519771				-0.373736
0.297999	0.116442					-0.519868				-0.373845
0.297956	0.116436					-0.520466				-0.374407
0.297921	0.116419					-0.520536				-0.374745
0.297898	0.116242					-0.520887				-0.375732
0.297894	0.116236					-0.521546				-0.375863
0.297637	0.116177					-0.521595				-0.376244
0.297494	0.115977					-0.521898				-0.376314
0.297485	0.11572					-0.521957				-0.376726
0.297278	0.115718					-0.522703				-0.37723
0.297127	0.115707					-0.522935				-0.377299
0.296706	0.115654					-0.52329				-0.377748
0.296688	0.115642					-0.523811				-0.377805
0.296584	0.115557					-0.524008				-0.377823
0.296578	0.115543					-0.524138				-0.378074
0.296408	0.115435					-0.524289				-0.378125
0.296343	0.11537					-0.525106				-0.378619
0.2962	0.115326					-0.525409				-0.378651
0.295997	0.115242					-0.526168				-0.378837
0.295767	0.115154					-0.526255				-0.378956
0.295745	0.115146					-0.526535				-0.380551
0.295608	0.115098					-0.526834				-0.380804
0.295379	0.11508					-0.526948				-0.380946
0.295018	0.115059					-0.52718				-0.381851
0.294996	0.115008					-0.527476				-0.382324
0.294865	0.115006					-0.527491				-0.382499
0.294854	0.114896					-0.527718				-0.382528
0.294834	0.114788					-0.528497				-0.382734
0.294152	0.114731					-0.528553				-0.383224
0.294141	0.114724					-0.529011				-0.383361
0.294066	0.114515					-0.529667				-0.383708
0.293967	0.114458					-0.530122				-0.383765
0.293893	0.11445					-0.530283				-0.384218
0.293784	0.114429					-0.530393				-0.384655
0.293759	0.114378					-0.530479				-0.384726
0.293524	0.11435					-0.530753				-0.3855
0.293448	0.114277					-0.530883				-0.385861
0.293439	0.114246					-0.531965				-0.38587
0.293401	0.114079					-0.532769				-0.386325
0.293395	0.114068					-0.532845				-0.386471
0.29324	0.114062					-0.533102				-0.386576
0.293207	0.114041					-0.533284				-0.387289
0.293108	0.114031					-0.533504				-0.387886
0.293046	0.114022					-0.53364				-0.388574
0.292958	0.113963					-0.533664				-0.388857
0.292827	0.113961					-0.534188				-0.389787
0.292719	0.113958					-0.534363				-0.390028
0.292692	0.11386					-0.534874				-0.390272
0.292642	0.113848					-0.535894				-0.391378
0.292546	0.113818					-0.53617				-0.391788
0.292305	0.113733					-0.537437				-0.392321
0.292091	0.113632					-0.537582				-0.393073
0.292087	0.113566					-0.537767				-0.39331
0.292028	0.113525					-0.53843				-0.393768
0.292026	0.113508					-0.538868				-0.394088
0.291962	0.113491					-0.539226				-0.394387
0.291916	0.113423					-0.539587				-0.39504
0.291606	0.113287					-0.539698				-0.395124
0.291524	0.113277					-0.540148				-0.395406
0.291505	0.113263					-0.540228				-0.395455
0.291025	0.113261					-0.5404				-0.395589
0.290887	0.113223					-0.540464				-0.396299
0.29073	0.113141					-0.540691				-0.396349
0.290712	0.113064					-0.540696				-0.396575
0.290682	0.113042					-0.542405				-0.397061
0.290652	0.11298					-0.542872				-0.39709
0.290644	0.112805					-0.542917				-0.397241
0.290499	0.11276					-0.543181				-0.39745
0.290437	0.11273					-0.543337				-0.397794
0.290287	0.112695					-0.543491				-0.397854
0.290185	0.112622					-0.543542				-0.398446
0.290181	0.11261					-0.544041				-0.398998
0.290157	0.112596					-0.54589				-0.399224
0.290052	0.112562					-0.546228				-0.399334
0.290027	0.112519					-0.546319				-0.399496
0.289903	0.112252					-0.546599				-0.399825
0.289845	0.112101					-0.547123				-0.400083
0.289803	0.112027					-0.548213				-0.400231
0.289802	0.111967					-0.548601				-0.40057
0.289698	0.111962					-0.548985				-0.401735
0.28954	0.111886					-0.549196				-0.402252
0.289426	0.11188					-0.549407				-0.4024
0.289412	0.111805					-0.550034				-0.402412
0.28936	0.111794					-0.550937				-0.404701
0.289334	0.111709					-0.550938				-0.404882
0.289194	0.111704					-0.550943				-0.405292
0.289064	0.111623					-0.551042				-0.405303
0.289054	0.111554					-0.55113				-0.405372
0.288903	0.111547					-0.551655				-0.407281
0.288873	0.111521					-0.552108				-0.40729
0.288821	0.111321					-0.552184				-0.407647
0.288809	0.111301					-0.552375				-0.40769
0.288704	0.111282					-0.55278				-0.407717
0.288703	0.111277					-0.553216				-0.408155
0.288684	0.111246					-0.553385				-0.408361
0.288269	0.111217					-0.553716				-0.40861
0.288109	0.1112					-0.553906				-0.40932
0.287821	0.111171					-0.55478				-0.409656
0.287722	0.111124					-0.554978				-0.409704
0.287709	0.111088					-0.555801				-0.410306
0.28764	0.111056					-0.55592				-0.412219
0.287568	0.111042					-0.55613				-0.412372
0.287442	0.111025					-0.556462				-0.412889
0.287352	0.110966					-0.556662				-0.41331
0.287309	0.110937					-0.556922				-0.413788
0.287265	0.110826					-0.557449				-0.414533
0.287083	0.110707					-0.557839				-0.414716
0.286962	0.110348					-0.558578				-0.414949
0.286958	0.110299					-0.558769				-0.415005
0.286746	0.110288					-0.558925				-0.416382
0.286707	0.110181					-0.559743				-0.416443
0.286357	0.11008					-0.559767				-0.416716
0.286272	0.110058					-0.560022				-0.416813
0.286235	0.110042					-0.56134				-0.417701
0.286231	0.109988					-0.561587				-0.417751
0.286164	0.109918					-0.561908				-0.418267
0.286139	0.109883					-0.562154				-0.4183
0.286071	0.109768					-0.562217				-0.418638
0.286033	0.109702					-0.562232				-0.418683
0.286015	0.109685					-0.562405				-0.418905
0.285882	0.109652					-0.562429				-0.419253
0.285867	0.109648					-0.562556				-0.419432
0.285747	0.109592					-0.562634				-0.419467
0.285721	0.109578					-0.562729				-0.419841
0.285689	0.109462					-0.562859				-0.419859
0.285444	0.109379					-0.563212				-0.420205
0.285369	0.109369					-0.563516				-0.420369
0.285291	0.109337					-0.563622				-0.42046
0.285139	0.109328					-0.563666				-0.420755
0.285033	0.109256					-0.564036				-0.420765
0.284984	0.109141					-0.564216				-0.420874
0.284887	0.109098					-0.564576				-0.421613
0.284848	0.109004					-0.564798				-0.42195
0.284831	0.108981					-0.565036				-0.422179
0.284764	0.108957					-0.565332				-0.422221
0.284665	0.108878					-0.56597				-0.422585
0.284622	0.108859					-0.566583				-0.42277
0.284615	0.108839					-0.567199				-0.42293
0.284482	0.10873					-0.567713				-0.423023
0.28444	0.108723					-0.567764				-0.423831
0.284346	0.108705					-0.568043				-0.424797
0.284326	0.108531					-0.568423				-0.424845
0.284262	0.108497					-0.568437				-0.425096
0.284256	0.108485					-0.568993				-0.425128
0.284192	0.108467					-0.569201				-0.425163
0.283995	0.108329					-0.569213				-0.42568
0.283965	0.108198					-0.56928				-0.425898
0.28395	0.108165					-0.569422				-0.426057
0.283852	0.108129					-0.569525				-0.426355
0.283791	0.108128					-0.569764				-0.426501
0.283782	0.108001					-0.569805				-0.427
0.283721	0.107981					-0.569841				-0.427416
0.283683	0.107977					-0.570178				-0.428034
0.283431	0.107938					-0.570845				-0.428058
0.283425	0.107844					-0.570958				-0.428283
0.283273	0.107791					-0.57097				-0.428443
0.283219	0.10779					-0.571282				-0.428791
0.283186	0.107716					-0.571357				-0.42892
0.283066	0.107689					-0.571638				-0.429142
0.282992	0.107684					-0.571662				-0.429231
0.282977	0.107613					-0.571891				-0.429284
0.282857	0.107581					-0.572157				-0.42941
0.282797	0.107555					-0.572507				-0.429758
0.282626	0.107523					-0.572562				-0.429931
0.282508	0.107156					-0.573636				-0.430238
0.282486	0.107054					-0.573982				-0.430676
0.282471	0.106983					-0.574011				-0.432514
0.282455	0.106961					-0.574147				-0.43275
0.282406	0.106958					-0.575124				-0.432945
0.28233	0.10688					-0.575211				-0.433061
0.282256	0.106769					-0.575478				-0.433695
0.282229	0.10674					-0.576407				-0.433768
0.282175	0.106731					-0.576748				-0.433805
0.282161	0.106678					-0.577039				-0.435588
0.282133	0.106629					-0.578238				-0.435916
0.282041	0.106625					-0.578337				-0.436713
0.282022	0.106561					-0.578351				-0.436831
0.281977	0.106555					-0.578647				-0.437028
0.281922	0.106533					-0.578975				-0.437596
0.281916	0.106516					-0.579183				-0.437599
0.281857	0.106513					-0.579258				-0.43777
0.281841	0.106495					-0.579403				-0.437831
0.281818	0.106447					-0.579436				-0.437845
0.281513	0.106331					-0.579853				-0.437855
[truncated: 8,001 more rows]
